# Supplementary material for: Nitro­syltris(pyridine-2-thiol­ato-κ2 N,S)molybdenum(II) dihydrate
Source: Acta Crystallogr Sect E Struct Rep Online. 2009 Oct 28;65(Pt 11):m1463–4. doi: 10.1107/S1600536809043712 (PMC2971345; doi:10.1107/S1600536809043712)
Supplement: Supplementary file 1 [file e-65-m1463-sup1.cif]

##############################################################################
###                                                                        ###
###        Electronic paper (Acta Crystallographica Section E)             ###
###                                                                        ###
##############################################################################
#                                                                            #
# This CIF contains the data in a paper accepted for publication in Acta     #
# Crystallographica Section E. It conforms to the requirements of Notes      #
# for Authors for Section E, and has been peer reviewed under the auspices   #
# of the IUCr Commission on Journals.                                        #
#                                                                            #
# Full details of the Crystallographic Information File format               #
# are given in the paper "The Crystallographic Information File (CIF):       #
# a New Standard Archive File for Crystallography" by S. R. Hall, F. H.      #
# Allen and I. D. Brown [Acta Cryst. (1991), A47, 655-685].                  #
#                                                                            #
# The current version of the core CIF dictionary is obtainable from          #
# ftp://ftp.iucr.org/pub/cif_core.dic. The current version number is 2.4.    #
#                                                                            #
# Software is freely available for graphical display of the structure(s) in  #
# this CIF.  For information consult the CIF home page http://www.iucr.org/  #
# cif/home.html                                                              #
#                                                                            #
# This file may be used for bona fide research purposes within the           #
# scientific community so long as proper attribution is given to the journal # 
# article from which it was obtained.                                        #
#                                                                            #
##############################################################################
                                             
data_global
_audit_creation_method     'from SHELXL-97 with CrystalStructure 3.8'
_journal_date_recd_electronic     2009-10-12
_journal_date_accepted     2009-10-22
_journal_name_full     'Acta Crystallographica, Section E'
_journal_year     2009
_journal_volume     65
_journal_issue     11
_journal_page_first     m1463
_journal_page_last     m1464
_journal_paper_category     QM
_journal_coeditor_code     SU2152
_publ_contact_author_name     'Dr Toshiaki Yonemura'
_publ_contact_author_address
;
Department of Applied Science
Faculty of Science
Kochi University
Akebono-cho
Kochi 780-8520
Japan
;
_publ_contact_author_email     yonemura@kochi-u.ac.jp
_publ_contact_author_fax     '81-88-844-8304'
_publ_contact_author_phone     '81-88-844-8304'
_publ_section_title
;
Nitrosyltris(pyridine-2-thiolato-\k^2^<i>N</i>,<i>S</i>)molybdenum(II)
dihydrate
;
loop_
    _publ_author_name
    _publ_author_address
    'Toshiaki Yonemura'
;
Department of Applied Science
Faculty of Science
Kochi University
Akebono-cho
Kochi 780-8520
Japan
;
data_I
_chemical_name_systematic
;
Nitrosyltris(pyridine-2-thiolato-\k^2^<i>N</i>,<i>S</i>)molybdenum(II)
dihydrate
;
_chemical_formula_moiety     'C15 H12 Mo N4 O S3, 2(H2 O)'
_chemical_formula_sum     'C15 H16 Mo N4 O3 S3'
_chemical_formula_iupac     '[Mo (C5 H4 N S)3 (N O)], 2H2 O'
_chemical_formula_weight     492.44
_chemical_melting_point     ?
_symmetry_cell_setting     orthorhombic
_symmetry_space_group_name_H-M     'P n m a'
_symmetry_space_group_name_Hall     '-P 2ac 2n'
loop_
    _symmetry_equiv_pos_site_id
    _symmetry_equiv_pos_as_xyz
    1 x,y,z
    2 1/2-x,-y,1/2+z
    3 1/2+x,1/2-y,1/2-z
    4 -x,1/2+y,-z
    5 -x,-y,-z
    6 1/2+x,y,1/2-z
    7 1/2-x,1/2+y,1/2+z
    8 x,1/2-y,z
_cell_length_a     15.7519(16)
_cell_length_b     14.8889(14)
_cell_length_c     9.0535(12)
_cell_angle_alpha     90.0000
_cell_angle_beta     90.0000
_cell_angle_gamma     90.0000
_cell_volume     2123.3(4)
_cell_formula_units_Z     4
_cell_measurement_reflns_used     25
_cell_measurement_theta_min     15.4
_cell_measurement_theta_max     17.4
_cell_measurement_temperature     296.1
_exptl_crystal_description     'prismatic'
_exptl_crystal_colour     'orange'
_exptl_crystal_size_max     0.45
_exptl_crystal_size_mid     0.40
_exptl_crystal_size_min     0.25
_exptl_crystal_density_diffrn     1.540
_exptl_crystal_density_meas     ?
_exptl_crystal_density_method     'not measured'
_exptl_crystal_F_000     992.00
_exptl_absorpt_coefficient_mu     0.932
_exptl_absorpt_correction_type     psi-scan
_exptl_absorpt_process_details     '(North <i>et al.</i>,  1968)'
_exptl_absorpt_correction_T_min     0.727
_exptl_absorpt_correction_T_max     0.792
_diffrn_ambient_temperature     296.1
_diffrn_radiation_type     'Mo K\a'
_diffrn_radiation_wavelength     0.71069
_diffrn_measurement_device_type     'Rigaku AFC-7S'
_diffrn_measurement_method     \w-2\q
_diffrn_reflns_number     3681
_diffrn_reflns_av_R_equivalents     0.023
_diffrn_reflns_theta_max     27.49
_diffrn_reflns_theta_full     27.49
_diffrn_measured_fraction_theta_max     1.000
_diffrn_measured_fraction_theta_full     1.000
_diffrn_reflns_limit_h_min     0
_diffrn_reflns_limit_h_max     20
_diffrn_reflns_limit_k_min     -10
_diffrn_reflns_limit_k_max     19
_diffrn_reflns_limit_l_min     -11
_diffrn_reflns_limit_l_max     6
_diffrn_standards_number     3
_diffrn_standards_interval_count     150
_diffrn_standards_decay_%     -1.34
_refine_special_details
;
Refinement was performed using all reflections. The weighted <i>R</i>-factor
(<i>wR</i>) and goodness of fit (<i>S</i>) are based on <i>F</i>^2^.
<i>R</i>-factor (gt) are based on <i>F</i>. The threshold expression of
<i>F</i>^2^ > 2.0 \s(<i>F</i>^2^) is used only for calculating <i>R</i>-factor
(gt).
;
_reflns_number_total     2540
_reflns_number_gt     2088
_reflns_threshold_expression     F^2^>2\s(F^2^)
_refine_ls_structure_factor_coef     Fsqd
_refine_ls_R_factor_gt     0.0394
_refine_ls_wR_factor_ref     0.1260
_refine_ls_goodness_of_fit_ref     1.130
_refine_ls_number_reflns     2540
_refine_ls_number_parameters     144
_refine_ls_number_restraints     0
_refine_ls_hydrogen_treatment     constr
_refine_ls_weighting_scheme     calc
_refine_ls_weighting_details
            'w = 1/[\s^2^(Fo^2^)+(0.0621P)^2^+2.5132P] where P=(Fo^2^+2Fc^2^)/3'
_refine_ls_shift/su_max     0.0020
_refine_diff_density_max     1.14
_refine_diff_density_min     -0.64
_refine_ls_extinction_method     'SHELXL97 (Sheldrick, 2008)'
_refine_ls_extinction_coef     0.0029(5)
loop_
    _atom_type_symbol
    _atom_type_description
    _atom_type_scat_dispersion_real
    _atom_type_scat_dispersion_imag
    _atom_type_scat_source
    'Mo' 'Mo' -1.683 0.686
;
International Tables for Crystallography
(1992, Vol. C, Tables 4.2.6.8 and 6.1.1.4)
;
    'C' 'C' 0.003 0.002
;
International Tables for Crystallography
(1992, Vol. C, Tables 4.2.6.8 and 6.1.1.4)
;
    'H' 'H' 0.000 0.000
;
International Tables for Crystallography
(1992, Vol. C, Table 6.1.1.4)
;
    'N' 'N' 0.006 0.003
;
International Tables for Crystallography
(1992, Vol. C, Tables 4.2.6.8 and 6.1.1.4)
;
    'O' 'O' 0.011 0.006
;
International Tables for Crystallography
(1992, Vol. C, Tables 4.2.6.8 and 6.1.1.4)
;
    'S' 'S' 0.125 0.123
;
International Tables for Crystallography
(1992, Vol. C, Tables 4.2.6.8 and 6.1.1.4)
;
_computing_data_collection     'WinAFC (Rigaku/MSC, 2000)'
_computing_cell_refinement     'WinAFC (Rigaku/MSC, 2000)'
_computing_data_reduction     'CrystalStructure (Rigaku/MSC, 2007)'
_computing_structure_solution     'SHELXS97 (Sheldrick, 2008)'
_computing_structure_refinement     'SHELXL97 (Sheldrick, 2008)'
_computing_molecular_graphics     'ORTEP-3 for Windows (Farrugia, 1997)'
_computing_publication_material     'CrystalStructure (Rigaku/MSC, 2007)'
loop_
    _atom_site_type_symbol
    _atom_site_label
    _atom_site_fract_x
    _atom_site_fract_y
    _atom_site_fract_z
    _atom_site_U_iso_or_equiv
    _atom_site_thermal_displace_type
    _atom_site_calc_flag
    _atom_site_refinement_flags
    _atom_site_occupancy
    Mo Mo1 0.17875(3) 0.25000 0.95698(4) 0.03590(10)
                                                   Uani . . 1.000
    S S1 0.07755(7) 0.15176(7) 1.10056(12) 0.0512(3) Uani . . 1.000
    S S2 0.25067(10) 0.25000 0.71312(17) 0.0516(4) Uani . . 1.000
    O O1 0.3191(3) 0.25000 1.1749(5) 0.0667(14) Uani . . 1.000
    N N1 0.0907(3) 0.25000 0.7658(5) 0.0427(12) Uani . . 1.000
    N N2 0.1905(2) 0.1024(2) 0.9222(3) 0.0427(9) Uani . . 1.000
    N N3 0.2627(3) 0.25000 1.0881(5) 0.0423(12) Uani . . 1.000
    C C1 0.1292(2) 0.0662(2) 1.0080(4) 0.0420(10) Uani . . 1.000
    C C2 0.1159(3) -0.0257(2) 1.0145(4) 0.0520(12) Uani . . 1.000
    C C3 0.1680(3) -0.0801(3) 0.9319(5) 0.0627(14) Uani . . 1.000
    C C4 0.2315(3) -0.0437(3) 0.8467(5) 0.0653(16) Uani . . 1.000
    C C5 0.2415(2) 0.0478(3) 0.8434(5) 0.0560(12) Uani . . 1.000
    C C6 0.1452(4) 0.25000 0.6512(6) 0.0477(14) Uani . . 1.000
    C C7 0.0065(4) 0.25000 0.7415(8) 0.0570(17) Uani . . 1.000
    C C8 -0.0257(5) 0.25000 0.5987(9) 0.077(3) Uani . . 1.000
    C C9 0.0308(6) 0.25000 0.4820(8) 0.080(3) Uani . . 1.000
    C C10 0.1160(5) 0.25000 0.5066(7) 0.066(2) Uani . . 1.000
    O O21 -0.0333(11) 0.4696(10) 0.609(2) 0.258(12) Uani . . 0.500
    O O22 0.0678(7) 0.5119(9) 0.5891(12) 0.128(5) Uani . . 0.500
    H H1 0.07300 -0.04980 1.07300 0.0630 Uiso calc R 1.000
    H H2 0.16030 -0.14210 0.93360 0.0750 Uiso calc R 1.000
    H H3 0.26730 -0.08070 0.79200 0.0780 Uiso calc R 1.000
    H H4 0.28430 0.07260 0.78550 0.0670 Uiso calc R 1.000
    H H5 -0.03070 0.25000 0.82130 0.0690 Uiso calc R 1.000
    H H6 -0.08390 0.25000 0.58200 0.0920 Uiso calc R 1.000
    H H7 0.01040 0.25000 0.38570 0.0960 Uiso calc R 1.000
    H H8 0.15400 0.25000 0.42800 0.0790 Uiso calc R 1.000
    H H9 -0.01120 0.48460 0.54280 0.3170 Uiso calc R 0.500
    H H10 -0.05690 0.48240 0.65730 0.3170 Uiso calc R 0.500
    H H11 0.02840 0.51090 0.60270 0.1900 Uiso calc R 0.500
    H H12 0.08240 0.49480 0.49830 0.1900 Uiso calc R 0.500
loop_
    _atom_site_aniso_label
    _atom_site_aniso_U_11
    _atom_site_aniso_U_22
    _atom_site_aniso_U_33
    _atom_site_aniso_U_12
    _atom_site_aniso_U_13
    _atom_site_aniso_U_23
    Mo1 0.0365(2) 0.0382(2) 0.0330(2) 0.0000 0.0017(2) 0.0000
    S1 0.0579(5) 0.0446(5) 0.0510(5) -0.0049(4) 0.0178(4) -0.0019(4)
    S2 0.0495(7) 0.0588(8) 0.0464(7) 0.0000 0.0145(6) 0.0000
    O1 0.066(2) 0.074(3) 0.060(2) 0.0000 -0.025(2) 0.0000
    N1 0.045(2) 0.049(2) 0.034(2) 0.0000 -0.0012(18) 0.0000
    N2 0.0440(16) 0.0440(17) 0.0401(15) 0.0014(13) 0.0003(12) -0.0030(13)
    N3 0.044(2) 0.042(2) 0.041(2) 0.0000 -0.0001(19) 0.0000
    C1 0.0457(19) 0.0416(18) 0.0387(17) 0.0002(15) -0.0037(15) -0.0016(14)
    C2 0.063(2) 0.044(2) 0.049(2) -0.0051(19) -0.0008(19) 0.0026(17)
    C3 0.085(3) 0.039(2) 0.064(2) 0.004(2) -0.011(2) -0.0020(19)
    C4 0.072(3) 0.051(2) 0.073(3) 0.017(2) 0.007(2) -0.008(2)
    C5 0.054(2) 0.056(2) 0.058(2) 0.0076(19) 0.0063(19) -0.004(2)
    C6 0.057(3) 0.047(2) 0.039(2) 0.0000 0.005(2) 0.0000
    C7 0.047(3) 0.068(3) 0.056(3) 0.0000 -0.003(2) 0.0000
    C8 0.070(4) 0.099(6) 0.061(4) 0.0000 -0.023(3) 0.0000
    C9 0.095(6) 0.103(6) 0.043(3) 0.0000 -0.019(3) 0.0000
    C10 0.084(5) 0.079(4) 0.034(2) 0.0000 0.006(3) 0.0000
    O21 0.213(18) 0.132(13) 0.43(3) 0.100(12) -0.21(2) -0.171(17)
    O22 0.104(7) 0.164(11) 0.117(7) 0.009(7) -0.024(6) 0.001(8)
_geom_special_details
;
 Bond distances, angles etc. have been calculated using the
 rounded fractional coordinates. All su's are estimated
 from the variances of the (full) variance-covariance matrix.
 The cell esds are taken into account in the estimation of
 distances, angles and torsion angles
;
loop_
    _geom_bond_atom_site_label_1
    _geom_bond_atom_site_label_2
    _geom_bond_site_symmetry_1
    _geom_bond_site_symmetry_2
    _geom_bond_distance
    _geom_bond_publ_flag
    Mo1 S1 . . 2.5240(12) y
    Mo1 S2 . . 2.4815(16) y
    Mo1 N1 . . 2.218(5) y
    Mo1 N2 . . 2.228(3) y
    Mo1 N3 . . 1.777(5) y
    Mo1 S1 . 8_555 2.5240(12) no
    Mo1 N2 . 8_555 2.228(3) no
    S1 C1 . . 1.728(3) no
    S2 C6 . . 1.753(6) no
    O1 N3 . . 1.186(7) no
    O21 O22 . . 1.72(2) no
    O21 H10 . . 0.6000 no
    O21 H9 . . 0.7300 no
    O22 H12 . . 0.8900 no
    O22 H11 . . 0.6300 no
    N1 C6 . . 1.347(7) no
    N1 C7 . . 1.344(8) no
    N2 C1 . . 1.351(4) no
    N2 C5 . . 1.347(5) no
    C1 C2 . . 1.386(4) no
    C2 C3 . . 1.374(6) no
    C3 C4 . . 1.375(7) no
    C4 C5 . . 1.372(6) no
    C6 C10 . . 1.388(9) no
    C7 C8 . . 1.389(11) no
    C8 C9 . . 1.381(12) no
    C9 C10 . . 1.360(12) no
    C2 H1 . . 0.9300 no
    C3 H2 . . 0.9300 no
    C4 H3 . . 0.9300 no
    C5 H4 . . 0.9300 no
    C7 H5 . . 0.9300 no
    C8 H6 . . 0.9300 no
    C9 H7 . . 0.9300 no
    C10 H8 . . 0.9300 no
loop_
    _geom_angle_atom_site_label_1
    _geom_angle_atom_site_label_2
    _geom_angle_atom_site_label_3
    _geom_angle_site_symmetry_1
    _geom_angle_site_symmetry_2
    _geom_angle_site_symmetry_3
    _geom_angle
    _geom_angle_publ_flag
    S1 Mo1 S2 . . . 138.29(3) yes
    S1 Mo1 N1 . . . 90.40(10) yes
    S1 Mo1 N2 . . . 63.49(8) no
    S1 Mo1 N3 . . . 97.24(12) yes
    S1 Mo1 S1 . . 8_555 70.83(4) no
    S1 Mo1 N2 . . 8_555 134.18(8) no
    S2 Mo1 N1 . . . 65.87(13) no
    S2 Mo1 N2 . . . 80.58(7) yes
    S2 Mo1 N3 . . . 104.75(15) no
    S1 Mo1 S2 8_555 . . 138.29(3) yes
    S2 Mo1 N2 . . 8_555 80.58(7) no
    N1 Mo1 N2 . . . 86.66(8) yes
    N1 Mo1 N3 . . . 170.62(19) yes
    S1 Mo1 N1 8_555 . . 90.40(10) no
    N1 Mo1 N2 . . 8_555 86.66(8) no
    N2 Mo1 N3 . . . 91.87(8) yes
    S1 Mo1 N2 8_555 . . 134.18(8) no
    N2 Mo1 N2 . . 8_555 161.13(11) no
    S1 Mo1 N3 8_555 . . 97.24(12) no
    N2 Mo1 N3 8_555 . . 91.87(8) no
    S1 Mo1 N2 8_555 . 8_555 63.49(8) no
    Mo1 S1 C1 . . . 83.12(11) no
    Mo1 S2 C6 . . . 81.48(19) no
    H9 O21 H10 . . . 142.00 no
    H11 O22 H12 . . . 115.00 no
    Mo1 N1 C6 . . . 101.7(4) no
    C6 N1 C7 . . . 120.2(5) no
    Mo1 N1 C7 . . . 138.1(4) no
    Mo1 N2 C5 . . . 136.0(3) no
    C1 N2 C5 . . . 119.3(3) no
    Mo1 N2 C1 . . . 104.6(2) no
    Mo1 N3 O1 . . . 179.6(4) no
    N2 C1 C2 . . . 121.8(3) no
    S1 C1 N2 . . . 108.7(2) no
    S1 C1 C2 . . . 129.5(3) no
    C1 C2 C3 . . . 118.0(4) no
    C2 C3 C4 . . . 120.5(4) no
    C3 C4 C5 . . . 119.2(4) no
    N2 C5 C4 . . . 121.3(4) no
    N1 C6 C10 . . . 121.0(6) no
    S2 C6 N1 . . . 111.0(4) no
    S2 C6 C10 . . . 128.0(5) no
    N1 C7 C8 . . . 120.8(6) no
    C7 C8 C9 . . . 118.5(7) no
    C8 C9 C10 . . . 120.7(7) no
    C6 C10 C9 . . . 118.8(6) no
    C1 C2 H1 . . . 121.00 no
    C3 C2 H1 . . . 121.00 no
    C2 C3 H2 . . . 120.00 no
    C4 C3 H2 . . . 120.00 no
    C5 C4 H3 . . . 120.00 no
    C3 C4 H3 . . . 120.00 no
    N2 C5 H4 . . . 119.00 no
    C4 C5 H4 . . . 119.00 no
    N1 C7 H5 . . . 120.00 no
    C8 C7 H5 . . . 120.00 no
    C7 C8 H6 . . . 121.00 no
    C9 C8 H6 . . . 121.00 no
    C8 C9 H7 . . . 120.00 no
    C10 C9 H7 . . . 120.00 no
    C9 C10 H8 . . . 121.00 no
    C6 C10 H8 . . . 121.00 no
loop_
    _geom_torsion_atom_site_label_1
    _geom_torsion_atom_site_label_2
    _geom_torsion_atom_site_label_3
    _geom_torsion_atom_site_label_4
    _geom_torsion_site_symmetry_1
    _geom_torsion_site_symmetry_2
    _geom_torsion_site_symmetry_3
    _geom_torsion_site_symmetry_4
    _geom_torsion
    _geom_torsion_publ_flag
    S2 Mo1 S1 C1 . . . . 32.54(14) no
    N1 Mo1 S1 C1 . . . . 85.19(14) no
    N2 Mo1 S1 C1 . . . . -0.87(14) no
    N3 Mo1 S1 C1 . . . . -89.34(15) no
    S1 Mo1 S1 C1 8_555 . . . 175.48(12) no
    N2 Mo1 S1 C1 8_555 . . . 170.92(16) no
    S1 Mo1 S2 C6 . . . . 60.58(6) no
    N1 Mo1 S2 C6 . . . . 0.00 no
    N2 Mo1 S2 C6 . . . . 90.55(8) no
    N3 Mo1 S2 C6 . . . . -180.00 no
    S1 Mo1 N1 C6 . . . . -144.58(2) no
    S1 Mo1 N1 C7 . . . . 35.42(2) no
    S2 Mo1 N1 C6 . . . . 0.00 no
    S2 Mo1 N1 C7 . . . . 180.00 no
    N2 Mo1 N1 C6 . . . . -81.17(8) no
    N2 Mo1 N1 C7 . . . . 98.83(8) no
    S1 Mo1 N2 C1 . . . . 1.14(19) no
    S1 Mo1 N2 C5 . . . . -177.8(4) no
    S2 Mo1 N2 C1 . . . . -157.1(2) no
    S2 Mo1 N2 C5 . . . . 24.1(3) no
    N1 Mo1 N2 C1 . . . . -91.0(2) no
    N1 Mo1 N2 C5 . . . . 90.1(4) no
    N3 Mo1 N2 C1 . . . . 98.3(3) no
    N3 Mo1 N2 C5 . . . . -80.6(4) no
    S1 Mo1 N2 C1 8_555 . . . -3.7(3) no
    S1 Mo1 N2 C5 8_555 . . . 177.4(3) no
    Mo1 S1 C1 N2 . . . . 1.4(2) no
    Mo1 S1 C1 C2 . . . . -179.6(4) no
    Mo1 S2 C6 N1 . . . . 0.00 no
    Mo1 S2 C6 C10 . . . . 180.00 no
    Mo1 N1 C6 S2 . . . . 0.00 no
    Mo1 N1 C6 C10 . . . . 180.00 no
    C7 N1 C6 S2 . . . . 180.00 no
    C7 N1 C6 C10 . . . . 0.00 no
    Mo1 N1 C7 C8 . . . . 180.00 no
    C6 N1 C7 C8 . . . . 0.00 no
    Mo1 N2 C1 S1 . . . . -1.6(3) no
    Mo1 N2 C1 C2 . . . . 179.3(3) no
    C5 N2 C1 S1 . . . . 177.5(3) no
    C5 N2 C1 C2 . . . . -1.6(5) no
    Mo1 N2 C5 C4 . . . . 179.9(3) no
    C1 N2 C5 C4 . . . . 1.1(6) no
    S1 C1 C2 C3 . . . . -178.1(3) no
    N2 C1 C2 C3 . . . . 0.8(6) no
    C1 C2 C3 C4 . . . . 0.4(6) no
    C2 C3 C4 C5 . . . . -0.9(7) no
    C3 C4 C5 N2 . . . . 0.2(7) no
    S2 C6 C10 C9 . . . . 180.00 no
    N1 C6 C10 C9 . . . . 0.00 no
    N1 C7 C8 C9 . . . . 0.00 no
    C7 C8 C9 C10 . . . . 0.00 no
    C8 C9 C10 C6 . . . . 0.00 no
loop_
    _geom_hbond_atom_site_label_D
    _geom_hbond_atom_site_label_H
    _geom_hbond_atom_site_label_A
    _geom_hbond_site_symmetry_A
    _geom_hbond_distance_DH
    _geom_hbond_distance_HA
    _geom_hbond_distance_DA
    _geom_hbond_angle_DHA
    _geom_hbond_publ_flag
    O21 H9 O22 . 0.73 1.37 1.72(2) 106 no
    C5 H4 S2 . 0.93 2.77 3.237(5) 112 no
