# Supplementary material for: Nitro­syltris(pyridine-2-thiol­ato-κ2 N,S)molybdenum(II) dihydrate
Source: Acta Crystallogr Sect E Struct Rep Online. 2009 Oct 28;65(Pt 11):m1463–4. doi: 10.1107/S1600536809043712 (PMC2971345; doi:10.1107/S1600536809043712)
Supplement: Supplementary file 2 [file e-65-m1463-Isup2.hkl]

# 
# h,k,l, Fc-squared, Fo-squared, sigma(Fo-squared) and status flag 
# 
data_I
_shelx_title '  [Mo(pyt)3(NO)]' 
_shelx_refln_list_code          4 
_shelx_F_calc_maximum      301.83 
_exptl_crystal_F_000       992.00 
_reflns_d_resolution_high  0.7698 
 
loop_ 
 _symmetry_equiv_pos_as_xyz 
 'x, y, z' 
 '-x+1/2, y+1/2, z+1/2' 
 'x, -y+1/2, z' 
 '-x+1/2, -y, z+1/2' 
 '-x, -y, -z' 
 'x-1/2, -y-1/2, -z-1/2' 
 '-x, y-1/2, -z' 
 'x-1/2, y, -z-1/2' 
 
_cell_length_a    15.7519 
_cell_length_b    14.8889 
_cell_length_c     9.0535 
_cell_angle_alpha  90.000 
_cell_angle_beta   90.000 
_cell_angle_gamma  90.000 
 
_shelx_F_squared_multiplier     1.000 
 
loop_ 
 _refln_index_h 
 _refln_index_k 
 _refln_index_l 
 _refln_F_squared_calc 
 _refln_F_squared_meas 
 _refln_F_squared_sigma 
 _refln_observed_status 
   2   0   0    24379.56    18597.23     62.76 o 
   4   0   0        0.19        8.09     10.77 o 
   6   0   0      178.75      348.28     19.75 o 
   8   0   0     4550.47     4430.65     60.68 o 
  10   0   0        0.68      -17.18     21.03 o 
  12   0   0     9068.14     9540.80    114.72 o 
  14   0   0     3163.06     2989.81     72.58 o 
  16   0   0     2444.01     2328.61     52.43 o 
  18   0   0      268.24      250.36     20.09 o 
  20   0   0      549.52      503.86     27.61 o 
   2   1   0    56861.15    64824.97    352.76 o 
   4   1   0      854.65      965.73     17.89 o 
   6   1   0      663.18      541.72     16.32 o 
   8   1   0        2.39       20.24     14.03 o 
  10   1   0    11045.24    11316.24     77.65 o 
  12   1   0     2028.14     2197.72     57.21 o 
  14   1   0        2.06        4.25     26.35 o 
  16   1   0       16.52       21.14      9.15 o 
  18   1   0      962.04      971.03     39.63 o 
  20   1   0      171.79      186.90     14.57 o 
   0   2   0    36895.75    26595.12     78.92 o 
   2   2   0     3489.88     7140.21     44.94 o 
   4   2   0      173.49      203.09     21.69 o 
   6   2   0     8005.05     8925.06    130.25 o 
   8   2   0     5718.38     5721.20     49.75 o 
  10   2   0      132.38      136.29     22.24 o 
  12   2   0     5842.82     5399.38     88.79 o 
  14   2   0     2812.76     2986.39     75.35 o 
  16   2   0      619.70      633.33     31.37 o 
  18   2   0       43.15       20.11     23.07 o 
  20   2   0      185.22      182.74     15.04 o 
   2   3   0    15496.26    17061.29     80.08 o 
   4   3   0     6625.38     5686.33     80.23 o 
   6   3   0      210.41      271.68     24.72 o 
   8   3   0     3056.68     3251.97     85.75 o 
  10   3   0     3917.79     4063.20     48.85 o 
  12   3   0     1954.09     1973.21     56.09 o 
  14   3   0       88.73       39.51     29.37 o 
  16   3   0      991.37      966.73     38.05 o 
  18   3   0      242.09      333.21     28.22 o 
  20   3   0        0.40        3.69     17.13 o 
   0   4   0    91103.32   100628.53   1925.00 o 
   2   4   0     9974.35     7744.45    192.69 o 
   4   4   0     3982.55     4303.66    144.84 o 
   6   4   0     5138.77     4802.67     82.38 o 
   8   4   0      564.30      746.02     22.44 o 
  10   4   0      296.02      235.87     13.50 o 
  12   4   0     1478.40     1715.68     53.84 o 
  14   4   0     5795.59     5584.69    101.31 o 
  16   4   0      866.11      862.95     35.46 o 
  18   4   0       59.19        8.41     23.17 o 
  20   4   0       76.95       97.58      9.26 o 
   2   5   0      419.66      371.97     14.25 o 
   4   5   0    22754.98    24039.89    492.28 o 
   6   5   0      571.36      737.94     66.04 o 
   8   5   0     5404.51     5253.82    107.56 o 
  10   5   0      376.42      363.02     21.67 o 
  12   5   0     2814.29     2937.02     69.50 o 
  14   5   0      226.83      277.12     25.33 o 
  16   5   0      947.83     1016.09     39.84 o 
  18   5   0      262.84      238.06     20.69 o 
   0   6   0    57366.36    55480.70    796.94 o 
   2   6   0    34910.31    36836.48   1002.62 o 
   4   6   0      815.63      777.60     39.49 o 
   6   6   0    17109.57    17499.10    167.53 o 
   8   6   0      206.18      282.38     19.86 o 
  10   6   0       24.42       18.63     22.70 o 
  12   6   0     1051.41      979.75     46.07 o 
  14   6   0     5167.39     5287.92     73.63 o 
  16   6   0     1002.72      880.05     37.64 o 
  18   6   0        0.09       14.71     15.21 o 
   2   7   0    11883.47    12062.35    289.22 o 
   4   7   0     8534.48     8389.16     60.29 o 
   6   7   0      680.83      725.73     35.40 o 
   8   7   0      845.59      904.32     27.53 o 
  10   7   0     1610.24     1730.73     53.60 o 
  12   7   0     3057.37     3157.23     76.21 o 
  14   7   0      106.83      106.49     10.65 o 
  16   7   0      514.59      451.67     31.80 o 
  18   7   0      298.13      298.99     22.47 o 
   0   8   0    30036.48    29124.56    865.67 o 
   2   8   0     1802.28     1533.76     28.50 o 
   4   8   0       18.46       35.64      5.83 o 
   6   8   0     2268.23     2266.57     40.12 o 
   8   8   0     2800.73     2906.21     64.79 o 
  10   8   0      292.35      307.42     23.95 o 
  12   8   0     2613.33     2817.70     74.20 o 
  14   8   0     2076.16     1989.39     49.25 o 
  16   8   0      465.06      479.11     33.34 o 
  18   8   0       17.02       20.09      7.67 o 
   2   9   0     6989.27     6764.34     76.91 o 
   4   9   0     1241.86     1132.02     27.71 o 
   6   9   0      629.05      676.82     30.86 o 
   8   9   0      195.67      233.76     20.96 o 
  10   9   0     6587.50     6640.70    107.00 o 
  12   9   0      583.05      513.53     30.88 o 
  14   9   0      231.22      224.58     18.37 o 
  16   9   0       51.62       52.76     10.30 o 
  18   9   0      261.63      309.61     22.68 o 
   0  10   0    38430.81    37304.46    883.88 o 
   2  10   0     2050.06     2272.85    116.90 o 
   4  10   0        1.89      -25.88     25.88 o 
   6  10   0      381.71      365.10     31.39 o 
   8  10   0      631.48      659.96     41.09 o 
  10  10   0       98.96       79.30     14.30 o 
  12  10   0     3093.73     2984.75     57.29 o 
  14  10   0      640.64      617.82     33.83 o 
  16  10   0      405.85      422.21     23.71 o 
   2  11   0     8909.75     8884.56    108.61 o 
   4  11   0        4.26       25.43     21.65 o 
   6  11   0        1.44       11.39     23.78 o 
   8  11   0       10.34       20.89     25.71 o 
  10  11   0     1819.60     1848.24     46.26 o 
  12  11   0      325.55      325.97     28.47 o 
  14  11   0        2.74      -21.14     21.14 o 
  16  11   0       27.23       25.96      7.82 o 
   0  12   0    12627.70    13104.51    138.13 o 
   2  12   0     1058.15      973.87     46.96 o 
   4  12   0      244.16      194.42     17.45 o 
   6  12   0     1437.23     1307.03     52.52 o 
   8  12   0     1710.73     1716.26     60.03 o 
  10  12   0       14.76      -22.04     22.04 o 
  12  12   0     1292.24     1281.78     44.47 o 
  14  12   0      618.60      649.00     25.93 o 
  16  12   0      297.79      275.63     22.47 o 
   2  13   0      976.63     1079.81     49.50 o 
   4  13   0     2584.69     2494.30     67.89 o 
   6  13   0      747.43      776.64     45.28 o 
   8  13   0      303.98      346.95     27.20 o 
  10  13   0     1375.57     1353.76     43.61 o 
  12  13   0      575.34      571.78     34.90 o 
  14  13   0        4.95       10.08     18.16 o 
   0  14   0     3728.28     3528.94     82.11 o 
   2  14   0     2950.13     3050.70     79.94 o 
   4  14   0      378.36      282.62     27.63 o 
   6  14   0     1078.35     1061.04     38.69 o 
   8  14   0      107.16      133.13     12.91 o 
  10  14   0        0.35      -21.96     21.96 o 
  12  14   0      222.31      239.53     20.32 o 
  14  14   0     1080.62     1147.44     34.50 o 
   2  15   0      541.38      520.52     31.12 o 
   4  15   0     2825.69     2718.34     56.33 o 
   6  15   0        3.50       -1.93     20.60 o 
   8  15   0      749.19      788.44     36.03 o 
  10  15   0      189.45      188.04     13.77 o 
  12  15   0      628.23      617.38     27.10 o 
   0  16   0      861.41      862.24     36.65 o 
   2  16   0     1185.66     1258.35     43.09 o 
   4  16   0       19.01        7.59     16.87 o 
   6  16   0     1059.08      954.46     40.23 o 
   8  16   0        5.49       -8.70     20.64 o 
  10  16   0        5.43       10.03     11.82 o 
   2  17   0      202.03      195.92     19.03 o 
   4  17   0      584.13      613.70     35.10 o 
   6  17   0        0.99       -4.60     16.36 o 
   8  17   0      142.04      169.97     13.30 o 
   0  18   0     1606.01     1546.30     35.58 o 
   2  18   0      289.61      324.50     22.17 o 
   4  18   0       47.49       66.24      7.88 o 
   6  18   0      222.99      262.48     20.17 o 
   2  19   0      453.11      430.26     25.15 o 
   1   0   1    17464.88    11916.82     49.62 o 
   2   0   1     3730.04     4398.31     33.87 o 
   3   0   1    74637.55    88413.01    505.12 o 
   4   0   1    24319.13    26196.08    508.28 o 
   5   0   1     1164.38     1588.36     22.41 o 
   6   0   1      592.17      472.71     30.39 o 
   7   0   1     2059.66     1947.08     58.87 o 
   8   0   1      247.73      209.35     12.67 o 
   9   0   1     4416.79     4715.79     48.46 o 
  10   0   1       41.66      -18.03     18.03 o 
  11   0   1     7439.97     6912.69     65.70 o 
  12   0   1      297.78      207.83     18.68 o 
  13   0   1      156.73      172.42     15.78 o 
  14   0   1        4.76       -1.74     26.60 o 
  15   0   1        0.91      -26.31     29.14 o 
  16   0   1      449.81      491.40     30.85 o 
  17   0   1     1071.72      960.64     40.56 o 
  18   0   1       83.22       42.13     28.20 o 
  19   0   1      892.00      827.14     28.05 o 
  20   0   1       30.32       18.06     20.87 o 
   0   1   1     7745.41     7816.36     39.57 o 
   1   1   1    30989.44    34303.01     91.32 o 
   2   1   1     2082.41     2113.39     24.94 o 
   3   1   1       23.15       65.65      6.28 o 
   4   1   1     2848.79     3248.47     30.87 o 
   5   1   1      423.22      300.03      9.23 o 
   6   1   1      476.34      474.36     11.26 o 
   7   1   1     9834.31    10078.26     43.07 o 
   8   1   1     1492.91     1526.53     19.61 o 
   9   1   1     9617.14    10044.16     49.12 o 
  10   1   1      143.23      119.34      6.19 o 
  11   1   1      824.24      901.49     19.76 o 
  12   1   1      251.27      211.93     17.57 o 
  13   1   1     2153.63     2280.94     62.78 o 
  14   1   1      889.51      863.42     48.77 o 
  15   1   1      815.04      886.29     46.53 o 
  16   1   1      207.88      210.58     17.51 o 
  17   1   1      454.95      446.31     30.38 o 
  18   1   1       14.25      -24.40     24.40 o 
  19   1   1      243.59      234.06     21.86 o 
  20   1   1       40.27       11.12     19.84 o 
   1   2   1        3.40      553.56     14.02 o 
   2   2   1     2355.62     2265.92     28.44 o 
   3   2   1      504.09      224.65      7.29 o 
   4   2   1     2216.84     2054.22     23.53 o 
   5   2   1     4546.94     4031.35     24.50 o 
   6   2   1      133.79      120.25      5.45 o 
   7   2   1     1750.71     2191.86     23.79 o 
   8   2   1      513.85      558.73     13.99 o 
   9   2   1     9064.34     9200.58     85.06 o 
  10   2   1      510.77      621.11     30.66 o 
  11   2   1     7033.75     7576.55     59.23 o 
  12   2   1      665.30      566.25     40.66 o 
  13   2   1       94.02      -29.04     29.04 o 
  14   2   1        7.67      -12.48     27.44 o 
  15   2   1       50.63      -10.94     19.86 o 
  16   2   1       28.33       44.80      9.44 o 
  17   2   1      422.04      482.14     30.48 o 
  18   2   1       11.12       27.52     23.25 o 
  19   2   1      210.97      210.12     15.19 o 
  20   2   1        1.74      -12.80     18.90 o 
   0   3   1    14623.38    13564.21     70.15 o 
   1   3   1     7297.81     6885.10     50.82 o 
   2   3   1       18.21       45.49      2.75 o 
   3   3   1     5024.59     5761.36     26.30 o 
   4   3   1       50.82       14.59      4.13 o 
   5   3   1     5325.70     5722.21     30.03 o 
   6   3   1      271.21      280.72     13.12 o 
   7   3   1    10403.07    10324.59    102.42 o 
   8   3   1      399.12      515.45     14.04 o 
   9   3   1     2365.53     2276.10     25.57 o 
  10   3   1      111.01      108.48      7.09 o 
  11   3   1      347.96      350.58     31.96 o 
  12   3   1     1274.05     1288.59     50.42 o 
  13   3   1     2865.41     2940.25     71.76 o 
  14   3   1      113.15       94.73     13.75 o 
  15   3   1     1021.44     1097.99     36.97 o 
  16   3   1       29.17       16.52     21.90 o 
  17   3   1       50.92       85.99     10.14 o 
  18   3   1       15.50       12.74     21.65 o 
  19   3   1      382.39      358.16     22.54 o 
  20   3   1        1.62      -13.07     18.92 o 
   1   4   1     7032.47     8903.46     63.62 o 
   2   4   1     8284.54     8460.70     64.26 o 
   3   4   1    10369.04    10912.62     79.41 o 
   4   4   1        1.70       -4.40      6.67 o 
   5   4   1     4136.81     4025.47     36.18 o 
   6   4   1      148.63      143.45      6.91 o 
   7   4   1     1196.00     1165.11     17.58 o 
   8   4   1      599.15      662.58     15.48 o 
   9   4   1      986.63     1056.85     20.05 o 
  10   4   1     1400.34     1322.26     33.41 o 
  11   4   1     1637.04     1441.58     47.44 o 
  12   4   1        0.57       -6.98     26.51 o 
  13   4   1     1296.92     1477.17     54.53 o 
  14   4   1      273.94      250.78     20.73 o 
  15   4   1      516.16      553.12     30.51 o 
  16   4   1        0.44        0.72     19.88 o 
  17   4   1     1055.65     1073.73     39.08 o 
  18   4   1      118.39      101.96     11.72 o 
  19   4   1       61.77       53.60      7.90 o 
   0   5   1    22144.55    22776.03    188.54 o 
   1   5   1     4145.60     3985.24     38.42 o 
   2   5   1      453.65      737.95     12.63 o 
   3   5   1     9356.21     9089.47     72.26 o 
   4   5   1       85.39       97.01      5.83 o 
   5   5   1     6357.66     5989.63     34.09 o 
   6   5   1     2465.69     2503.25     24.05 o 
   7   5   1     9566.32     9507.86     47.08 o 
   8   5   1        3.49       14.64      5.74 o 
   9   5   1       62.19       57.88      6.94 o 
  10   5   1       75.63       74.21     13.61 o 
  11   5   1       44.86       22.94     24.97 o 
  12   5   1     2041.38     2014.85     61.45 o 
  13   5   1     1510.92     1503.50     57.64 o 
  14   5   1       85.92       69.18     14.41 o 
  15   5   1     1971.59     1980.39     48.85 o 
  16   5   1      141.37      132.99     12.56 o 
  17   5   1        3.97      -23.00     23.25 o 
  18   5   1      164.75      165.27     13.55 o 
  19   5   1      121.87      132.02     11.12 o 
   1   6   1       10.93       21.93      4.69 o 
   2   6   1     8377.78     8638.49     62.28 o 
   3   6   1    15945.11    15748.00     86.15 o 
   4   6   1      693.88      619.77     13.49 o 
   5   6   1    12774.43    13168.24     67.40 o 
   6   6   1      244.42      250.56      9.78 o 
   7   6   1      831.27      911.88     17.79 o 
   8   6   1       70.50       70.99      6.20 o 
   9   6   1     3154.97     3251.57     32.61 o 
  10   6   1     1804.12     1929.56     54.97 o 
  11   6   1     2507.82     2718.74     67.28 o 
  12   6   1      152.33      135.41     13.67 o 
  13   6   1     1439.83     1336.55     54.51 o 
  14   6   1       98.54      103.60     10.04 o 
  15   6   1      161.14      170.32     16.66 o 
  16   6   1        1.43       -6.20     23.33 o 
  17   6   1      775.49      802.16     36.67 o 
  18   6   1      102.36       97.25      9.48 o 
  19   6   1      157.27      110.64     10.61 o 
   0   7   1     7827.27     7396.91    131.13 o 
   1   7   1     9300.43     9479.19     42.98 o 
   2   7   1      380.98      442.16     12.46 o 
   3   7   1     3178.13     3167.12     26.50 o 
   4   7   1       95.62       67.31      6.64 o 
   5   7   1     4529.74     4447.85     48.51 o 
   6   7   1      134.74       99.15      4.87 o 
   7   7   1     5856.89     5895.38     40.84 o 
   8   7   1        5.97       42.57     27.19 o 
   9   7   1     2348.91     2429.56     60.74 o 
  10   7   1        0.65        6.30     23.68 o 
  11   7   1       87.81       81.66     12.56 o 
  12   7   1      660.66      627.80     42.13 o 
  13   7   1     1510.84     1612.80     60.12 o 
  14   7   1       78.13       75.93     10.38 o 
  15   7   1     1398.78     1479.15     43.49 o 
  16   7   1       98.37      111.19     10.63 o 
  17   7   1       13.82       -3.14     24.44 o 
  18   7   1       44.68       54.53      8.04 o 
   1   8   1       20.96      -10.02     10.36 o 
   2   8   1     1259.60     1241.19     26.29 o 
   3   8   1     4100.54     4043.18     47.81 o 
   4   8   1      720.87      722.27     25.85 o 
   5   8   1     2245.92     2125.13     24.76 o 
   6   8   1       29.84       34.02      6.18 o 
   7   8   1      380.09      396.53     14.61 o 
   8   8   1      116.70      134.28     12.93 o 
   9   8   1     2558.24     2630.78     64.45 o 
  10   8   1      402.19      347.50     33.56 o 
  11   8   1     4078.08     4171.64     85.53 o 
  12   8   1      205.77      192.29     17.22 o 
  13   8   1      377.35      409.80     27.47 o 
  14   8   1       10.99       25.79     19.49 o 
  15   8   1       92.18       86.42     10.65 o 
  16   8   1       11.33       15.84     24.07 o 
  17   8   1      309.18      298.95     21.55 o 
  18   8   1       22.63       19.31     17.44 o 
   0   9   1     1152.39     1210.17     19.81 o 
   1   9   1     5061.07     4589.41     70.05 o 
   2   9   1      508.23      449.33     14.51 o 
   3   9   1        8.11        4.68     10.69 o 
   4   9   1      270.90      248.24     11.82 o 
   5   9   1      151.64      147.09      6.63 o 
   6   9   1      372.88      355.69     14.97 o 
   7   9   1     5358.92     5312.66     85.91 o 
   8   9   1      395.37      447.09     33.50 o 
   9   9   1     3224.29     3314.60     73.40 o 
  10   9   1      139.89      140.67     14.06 o 
  11   9   1     1048.07     1073.20     51.12 o 
  12   9   1      119.00      128.78     11.47 o 
  13   9   1     1528.30     1492.21     43.17 o 
  14   9   1      341.69      373.33     27.61 o 
  15   9   1      153.36      124.41     12.31 o 
  16   9   1       54.23       60.78     10.53 o 
  17   9   1       39.88        8.93     18.51 o 
  18   9   1        0.08       -7.43     18.33 o 
   1  10   1     2546.06     2609.63     45.84 o 
   2  10   1        3.76       17.96     11.36 o 
   3  10   1     2245.51     2037.42     26.77 o 
   4  10   1     2064.10     1937.37     26.51 o 
   5  10   1       61.68       95.18     10.57 o 
   6  10   1        2.83       15.23     21.30 o 
   7  10   1      671.27      794.33     38.73 o 
   8  10   1       91.13      106.74     12.64 o 
   9  10   1     1332.94     1388.40     52.88 o 
  10  10   1       77.20       45.54     13.89 o 
  11  10   1     1650.94     1684.91     43.54 o 
  12  10   1       28.09       17.69     15.25 o 
  13  10   1       25.94        2.98     21.92 o 
  14  10   1       19.57       21.77     16.38 o 
  15  10   1       18.47       14.32      9.85 o 
  16  10   1      176.28      160.02     13.81 o 
  17  10   1      315.07      316.91     22.35 o 
   0  11   1      179.61      225.09     19.17 o 
   1  11   1     4528.55     4418.43     77.60 o 
   2  11   1      543.82      539.69     35.81 o 
   3  11   1      484.54      478.32     33.38 o 
   4  11   1      313.79      360.37     30.01 o 
   5  11   1      366.07      371.54     32.09 o 
   6  11   1       56.64       78.35     11.68 o 
   7  11   1      550.28      622.48     38.19 o 
   8  11   1      395.16      407.95     38.02 o 
   9  11   1     1132.74     1154.44     52.85 o 
  10  11   1      108.57      122.58     11.53 o 
  11  11   1      216.72      196.81     18.27 o 
  12  11   1       88.42       69.90     10.49 o 
  13  11   1      463.60      472.49     30.48 o 
  14  11   1      235.89      269.56     19.93 o 
  15  11   1      306.10      345.79     20.85 o 
  16  11   1       34.36       25.22     18.02 o 
   1  12   1      783.60      751.11     40.17 o 
   2  12   1      300.25      272.02     23.28 o 
   3  12   1     2587.15     2624.19     67.16 o 
   4  12   1      437.14      470.13     35.74 o 
   5  12   1      852.13      830.66     42.88 o 
   6  12   1        1.81       17.94     24.87 o 
   7  12   1       33.51       37.99     11.90 o 
   8  12   1      214.70      225.40     20.07 o 
   9  12   1     1960.07     2041.61     48.61 o 
  10  12   1      168.40      182.74     17.40 o 
  11  12   1     1654.36     1637.75     47.13 o 
  12  12   1      185.94      182.19     15.58 o 
  13  12   1      101.17      113.49     11.08 o 
  14  12   1        2.50       13.58     16.77 o 
  15  12   1        9.95       -7.78     17.89 o 
   0  13   1     1232.15     1259.50     51.26 o 
   1  13   1     1266.96     1296.23     52.90 o 
   2  13   1      104.96      101.24     13.46 o 
   3  13   1      736.71      743.31     45.20 o 
   4  13   1        2.34       21.32     24.75 o 
   5  13   1      356.80      349.22     26.23 o 
   6  13   1        4.29        9.87     29.06 o 
   7  13   1     2934.99     3069.09     56.11 o 
   8  13   1        1.57      -14.49     21.92 o 
   9  13   1      921.91      813.19     36.80 o 
  10  13   1       10.35       15.16     10.73 o 
  11  13   1       27.58       15.33     10.32 o 
  12  13   1      104.08      109.77     11.62 o 
  13  13   1      483.44      439.37     24.10 o 
  14  13   1       42.45       18.35     18.53 o 
  15  13   1      280.14      295.57     22.84 o 
   1  14   1        4.61        8.93     19.45 o 
   2  14   1      682.51      733.56     44.97 o 
   3  14   1     1339.23     1275.26     39.73 o 
   4  14   1       42.08      -19.17     21.73 o 
   5  14   1     1734.92     1694.47     45.64 o 
   6  14   1       61.30       80.96     10.16 o 
   7  14   1        3.81        2.65     21.16 o 
   8  14   1       69.12       68.65      9.99 o 
   9  14   1      319.85      335.70     29.06 o 
  10  14   1      150.96      162.21     14.59 o 
  11  14   1      596.88      575.68     35.50 o 
  12  14   1        8.68        9.58      9.87 o 
  13  14   1      318.89      322.63     23.64 o 
  14  14   1       30.31       29.43      8.62 o 
   0  15   1     1512.29     1436.41     41.36 o 
   1  15   1      965.77      935.18     38.03 o 
   2  15   1       12.44       14.73      9.46 o 
   3  15   1      648.11      650.53     32.64 o 
   4  15   1        3.92       24.87     21.24 o 
   5  15   1     1144.84     1139.31     40.54 o 
   6  15   1       82.52       66.74     11.08 o 
   7  15   1     1141.21     1112.27     41.51 o 
   8  15   1       35.38       25.30     10.28 o 
   9  15   1       44.38       53.09     10.30 o 
  10  15   1        5.56       19.43     16.81 o 
  11  15   1        4.41      -17.77     17.77 o 
  12  15   1      284.74      306.04     23.58 o 
   1  16   1       12.96       33.24      9.56 o 
   2  16   1      342.76      346.46     27.44 o 
   3  16   1      677.30      611.45     33.67 o 
   4  16   1        6.09      -22.57     22.57 o 
   5  16   1      740.18      689.19     36.65 o 
   6  16   1       10.90       23.13     22.70 o 
   7  16   1      149.81      156.75     15.37 o 
   8  16   1        5.63       -9.42     16.75 o 
   9  16   1      219.83      229.76     19.72 o 
  10  16   1      135.91      130.89     11.41 o 
  11  16   1      179.19      164.84     14.94 o 
   0  17   1      280.63      277.74     27.65 o 
   1  17   1      252.17      267.33     19.91 o 
   2  17   1        4.09       17.96     21.94 o 
   3  17   1      127.63       93.60     11.41 o 
   4  17   1        0.57      -22.80     22.80 o 
   5  17   1      255.73      227.35     20.38 o 
   6  17   1       16.89       25.43      7.41 o 
   7  17   1      314.47      339.96     21.39 o 
   8  17   1        0.34       -9.58     17.26 o 
   9  17   1       25.09        1.91     18.16 o 
   1  18   1      123.22      138.05     13.75 o 
   2  18   1       52.41       48.37      7.63 o 
   3  18   1      505.88      491.37     23.87 o 
   4  18   1       40.91       43.98      7.72 o 
   5  18   1      132.30      121.45     11.08 o 
   6  18   1        0.57       -7.94     16.54 o 
   7  18   1        2.56        4.84     17.09 o 
   0  19   1       32.37       37.90      7.88 o 
   1  19   1      326.00      286.04     23.71 o 
   2  19   1       37.37       55.82      8.13 o 
   3  19   1        1.44        3.86     17.16 o 
   0   0   2    45226.13    50740.15    137.66 o 
   1   0   2     5024.47     5152.19     43.27 o 
   2   0   2      106.17      224.03     10.52 o 
   3   0   2    21753.59    22986.79    473.44 o 
   4   0   2    21415.19    24521.17    160.42 o 
   5   0   2     4404.20     4022.30     36.07 o 
   6   0   2    14169.36    13997.96     74.24 o 
   7   0   2     9530.32    10235.43     88.29 o 
   8   0   2     9065.47     8868.84    177.21 o 
   9   0   2      130.23       64.15      6.88 o 
  10   0   2     1003.33     1134.13     28.92 o 
  11   0   2     1170.47      967.78     42.24 o 
  12   0   2        1.09      -23.31     24.97 o 
  13   0   2      733.24      683.43     42.18 o 
  14   0   2      761.88      690.97     45.69 o 
  15   0   2     1155.41     1148.57     37.79 o 
  16   0   2      518.88      480.64     30.05 o 
  17   0   2       97.87       78.13     11.08 o 
  18   0   2       72.51       34.07     24.89 o 
  19   0   2       47.63       15.62     18.78 o 
  20   0   2      743.70      719.48     28.09 o 
   1   1   2     2487.82     2922.86     33.67 o 
   2   1   2    15163.72    15265.12    271.15 o 
   3   1   2     8595.31     9088.51     70.17 o 
   4   1   2    10684.11    11267.62     57.55 o 
   5   1   2    12160.89    12630.13     71.66 o 
   6   1   2     3083.20     3292.17     24.80 o 
   7   1   2      370.63      350.20     11.89 o 
   8   1   2     1054.05     1121.22     18.06 o 
   9   1   2      454.85      521.91     15.07 o 
  10   1   2     4248.30     4175.34     35.46 o 
  11   1   2      731.02      703.52     38.83 o 
  12   1   2     1477.07     1552.59     53.55 o 
  13   1   2     1444.96     1491.06     52.66 o 
  14   1   2      207.86      180.94     16.48 o 
  15   1   2      286.83      287.07     24.90 o 
  16   1   2      466.76      449.83     30.14 o 
  17   1   2      642.70      593.33     34.35 o 
  18   1   2      841.80      817.82     39.77 o 
  19   1   2       28.95        2.38     18.51 o 
  20   1   2       86.99       75.46      8.82 o 
   0   2   2       26.21       35.12      2.64 o 
   1   2   2     6596.18     6370.46    122.21 o 
   2   2   2     3092.33     3101.40     61.10 o 
   3   2   2     5408.44     5510.52     41.64 o 
   4   2   2       58.39      149.97     22.26 o 
   5   2   2     5448.00     6007.90     33.03 o 
   6   2   2     6286.69     6793.99     56.67 o 
   7   2   2     5636.39     5550.16     34.26 o 
   8   2   2     9106.95     9584.48     47.37 o 
   9   2   2     1625.10     1461.12     21.89 o 
  10   2   2      140.38      103.75     11.17 o 
  11   2   2      607.41      716.17     38.23 o 
  12   2   2      230.89      204.06     19.89 o 
  13   2   2       63.81       33.14     29.28 o 
  14   2   2      800.46      912.44     48.63 o 
  15   2   2      171.21      156.68     13.75 o 
  16   2   2       42.93       38.01      9.85 o 
  17   2   2       41.28       45.95     10.49 o 
  18   2   2      103.09      141.11     13.05 o 
  19   2   2      122.64      109.06     10.88 o 
  20   2   2      416.56      427.40     24.28 o 
   1   3   2     2427.76     2665.38     48.06 o 
   2   3   2     5111.61     5160.53     31.67 o 
   3   3   2     4980.84     4587.37     40.27 o 
   4   3   2    10816.70    10801.33     78.26 o 
   5   3   2     1276.66     1168.55     25.72 o 
   6   3   2     1501.85     1532.33     20.26 o 
   7   3   2      287.64      332.04     12.04 o 
   8   3   2     2190.71     2219.42     24.75 o 
   9   3   2     1361.63     1488.56     25.07 o 
  10   3   2     3505.24     3553.38     34.18 o 
  11   3   2     1259.41     1346.52     47.77 o 
  12   3   2     1704.94     1682.95     56.15 o 
  13   3   2        9.30       29.37     25.26 o 
  14   3   2        0.88       -9.36     26.80 o 
  15   3   2      247.33      225.40     18.16 o 
  16   3   2     1146.91     1027.05     37.89 o 
  17   3   2      313.56      298.42     21.06 o 
  18   3   2      409.32      344.03     32.25 o 
  19   3   2      104.04       85.11      8.80 o 
   0   4   2     1639.11     1784.70     22.61 o 
   1   4   2       99.05       69.64      6.44 o 
   2   4   2       27.63       26.56      4.60 o 
   3   4   2     4474.79     4503.95     27.37 o 
   4   4   2     2847.25     2894.19     24.31 o 
   5   4   2      371.79      554.30     12.57 o 
   6   4   2     7989.26     7752.85     40.27 o 
   7   4   2      693.62      546.01     14.49 o 
   8   4   2     2613.05     2434.05     26.35 o 
   9   4   2     2080.96     2137.76     26.08 o 
  10   4   2      583.53      609.51     17.72 o 
  11   4   2      154.60      227.22     20.07 o 
  12   4   2       19.23      -18.86     25.92 o 
  13   4   2      400.88      347.05     25.17 o 
  14   4   2     1237.03     1161.78     50.43 o 
  15   4   2       21.94       18.10      9.36 o 
  16   4   2       63.39       63.41      9.97 o 
  17   4   2       18.27       25.55     21.61 o 
  18   4   2      208.17      207.93     19.70 o 
  19   4   2      117.61      103.47     10.01 o 
   1   5   2     5739.41     4886.19     28.44 o 
   2   5   2     3134.40     2855.08     35.12 o 
   3   5   2     2514.86     2585.05     22.42 o 
   4   5   2    13885.96    13814.53     51.20 o 
   5   5   2      202.37      237.94     10.74 o 
   6   5   2      774.47      715.89     22.50 o 
   7   5   2     3413.41     3353.12     40.02 o 
   8   5   2     1986.79     2213.11     26.29 o 
   9   5   2     1548.80     1533.18     23.64 o 
  10   5   2     1093.75     1154.25     45.61 o 
  11   5   2     3004.49     2929.43     68.80 o 
  12   5   2     1407.68     1502.00     53.81 o 
  13   5   2      163.35      129.30     14.69 o 
  14   5   2      160.72      164.21     15.64 o 
  15   5   2        5.79       12.83     20.30 o 
  16   5   2      638.06      622.77     34.53 o 
  17   5   2      169.15      139.97     13.46 o 
  18   5   2      396.22      378.42     22.78 o 
  19   5   2      321.07      314.46     24.01 o 
   0   6   2     2004.06     1738.38     20.59 o 
   1   6   2     5050.29     4898.95     39.53 o 
   2   6   2     3294.56     3448.05     35.04 o 
   3   6   2     4012.94     3864.95     32.25 o 
   4   6   2     2479.71     2657.56     30.21 o 
   5   6   2       27.97       33.13      4.77 o 
   6   6   2    12826.83    12763.24     55.97 o 
   7   6   2     3069.65     3251.56     30.69 o 
   8   6   2     3956.54     4217.35     36.14 o 
   9   6   2     5207.96     5070.40     82.12 o 
  10   6   2      285.82      243.18     21.96 o 
  11   6   2      183.54      156.66     13.65 o 
  12   6   2        4.69       20.19     15.04 o 
  13   6   2      332.34      304.39     25.97 o 
  14   6   2     1068.94     1141.92     38.12 o 
  15   6   2        4.90        9.15     20.23 o 
  16   6   2      131.13       98.88     10.92 o 
  17   6   2       80.22       35.36     26.02 o 
  18   6   2       56.23       63.80      8.41 o 
  19   6   2       88.58       76.34      8.89 o 
   1   7   2     1998.58     2099.08     25.95 o 
   2   7   2     5410.37     5359.86     45.54 o 
   3   7   2     3284.98     3226.50     27.77 o 
   4   7   2     7763.05     7846.74     43.23 o 
   5   7   2     2203.76     2165.74     41.78 o 
   6   7   2      827.22      823.99     18.21 o 
   7   7   2     1167.92     1218.48     21.61 o 
   8   7   2      658.96      638.39     18.73 o 
   9   7   2      827.00      824.53     41.61 o 
  10   7   2     1555.60     1618.34     54.58 o 
  11   7   2     1379.71     1467.57     54.28 o 
  12   7   2     1890.49     2022.08     63.94 o 
  13   7   2       54.45       29.51      9.42 o 
  14   7   2      128.37       98.94      9.58 o 
  15   7   2       15.61       12.48     21.67 o 
  16   7   2      596.80      595.09     32.93 o 
  17   7   2      213.03      240.95     20.05 o 
  18   7   2      405.72      436.72     25.02 o 
   0   8   2     2490.56     2370.46     24.83 o 
   1   8   2      280.31      317.41     13.14 o 
   2   8   2      674.28      631.21     14.88 o 
   3   8   2      162.94      193.96     13.70 o 
   4   8   2      111.73       68.84      4.88 o 
   5   8   2     2107.68     2107.80     25.97 o 
   6   8   2     2995.75     3129.44     31.73 o 
   7   8   2     3160.05     3122.64     65.58 o 
   8   8   2     4187.63     4121.81     78.37 o 
   9   8   2      788.94      839.48     43.60 o 
  10   8   2      423.87      397.11     35.62 o 
  11   8   2      313.97      290.18     24.98 o 
  12   8   2      116.70      158.70     14.53 o 
  13   8   2       72.12       86.09      9.81 o 
  14   8   2      669.98      607.11     33.47 o 
  15   8   2      149.80      169.29     14.80 o 
  16   8   2       61.74       46.63     10.94 o 
  17   8   2        0.37       14.43     16.38 o 
  18   8   2       68.30       52.93      8.58 o 
   1   9   2      203.86      195.94      8.54 o 
   2   9   2     1643.43     1553.49     22.46 o 
   3   9   2     2600.34     2516.12     52.57 o 
   4   9   2     3701.62     3663.31     33.97 o 
   5   9   2     2285.99     2210.85     39.06 o 
   6   9   2     1631.73     1626.92     52.60 o 
   7   9   2      408.97      381.41     23.18 o 
   8   9   2      673.90      506.65     40.08 o 
   9   9   2      333.18      309.03     24.92 o 
  10   9   2     2889.25     2959.46     73.92 o 
  11   9   2      191.68      172.18     16.34 o 
  12   9   2      410.11      412.27     28.10 o 
  13   9   2      328.36      349.99     27.65 o 
  14   9   2        5.64        1.74     20.97 o 
  15   9   2      191.32      202.51     15.70 o 
  16   9   2      291.06      278.05     21.20 o 
  17   9   2      343.43      361.02     22.80 o 
   0  10   2     1260.30     1161.38     25.45 o 
   1  10   2       19.89        7.28     10.90 o 
   2  10   2       18.61       14.49     11.80 o 
   3  10   2     1494.01     1532.16     48.73 o 
   4  10   2     1535.46     1517.64     49.59 o 
   5  10   2      577.80      611.23     37.00 o 
   6  10   2     1962.92     1861.01     56.87 o 
   7  10   2      784.73      685.34     41.46 o 
   8  10   2     2304.31     2457.87     66.67 o 
   9  10   2      197.59      171.83     16.05 o 
  10  10   2       98.40       81.93     13.26 o 
  11  10   2      161.05      171.21     16.25 o 
  12  10   2       30.92       22.88     20.69 o 
  13  10   2      114.83      114.80     10.10 o 
  14  10   2      193.46      198.65     18.45 o 
  15  10   2      289.76      301.51     21.24 o 
  16  10   2       99.11      100.21      9.89 o 
  17  10   2       92.64      104.07      9.81 o 
   1  11   2      482.83      515.65     34.33 o 
   2  11   2     3559.31     3440.91     71.11 o 
   3  11   2      405.53      445.11     33.81 o 
   4  11   2     1030.01     1086.64     47.22 o 
   5  11   2     1575.59     1539.65     53.29 o 
   6  11   2       60.58       77.51     12.27 o 
   7  11   2      379.80      330.06     25.76 o 
   8  11   2      180.76      233.07     23.19 o 
   9  11   2       59.45       14.82     29.22 o 
  10  11   2      613.39      598.10     30.94 o 
  11  11   2       49.89       57.73      9.62 o 
  12  11   2      335.51      337.18     27.36 o 
  13  11   2      248.28      231.10     18.25 o 
  14  11   2       78.42       55.59     10.63 o 
  15  11   2      184.02      158.44     14.59 o 
  16  11   2      171.92      170.90     14.96 o 
   0  12   2     2053.92     2121.31     60.16 o 
   1  12   2       15.25       32.26     23.91 o 
   2  12   2      473.03      459.80     36.09 o 
   3  12   2        3.51       95.42     12.62 o 
   4  12   2      274.05      281.68     24.41 o 
   5  12   2     1805.22     1731.99     58.64 o 
   6  12   2     1777.04     1835.68     62.35 o 
   7  12   2     1625.88     1736.08     60.62 o 
   8  12   2     1691.96     1648.06     44.30 o 
   9  12   2      315.98      334.72     26.79 o 
  10  12   2       41.97       42.34      9.83 o 
  11  12   2      132.52      119.57     11.66 o 
  12  12   2       87.63       90.46     10.67 o 
  13  12   2      106.60       96.13     11.31 o 
  14  12   2      256.56      243.83     20.24 o 
  15  12   2       86.48       85.99      8.39 o 
   1  13   2      258.02      249.38     23.42 o 
   2  13   2      334.52      419.13     34.42 o 
   3  13   2      979.03      962.38     49.04 o 
   4  13   2     2005.50     1896.33     62.90 o 
   5  13   2      338.78      347.70     26.81 o 
   6  13   2      719.85      688.52     33.67 o 
   7  13   2      148.20      171.31     17.03 o 
   8  13   2      241.82      200.55     19.54 o 
   9  13   2      114.32       82.19     10.90 o 
  10  13   2      996.01      963.97     39.51 o 
  11  13   2      401.60      378.24     31.71 o 
  12  13   2      372.03      353.29     30.77 o 
  13  13   2       41.85       53.11      7.61 o 
  14  13   2        4.18        1.21     17.65 o 
   0  14   2      199.12      231.55     22.43 o 
   1  14   2      568.78      530.42     29.79 o 
   2  14   2      282.92      302.94     24.63 o 
   3  14   2      175.13      140.03     13.50 o 
   4  14   2      117.03      119.73     11.41 o 
   5  14   2        3.46      -18.92     21.28 o 
   6  14   2     1297.67     1346.31     42.71 o 
   7  14   2      235.39      204.14     19.50 o 
   8  14   2      946.16      917.49     38.98 o 
   9  14   2      634.03      603.79     36.42 o 
  10  14   2      171.75      160.92     15.37 o 
  11  14   2       10.96       15.00     17.57 o 
  12  14   2        6.05       22.55     16.42 o 
  13  14   2       94.58      103.00      9.60 o 
   1  15   2      710.30      770.42     33.98 o 
   2  15   2      616.30      564.67     31.45 o 
   3  15   2      370.01      338.03     28.16 o 
   4  15   2     1437.30     1433.18     44.80 o 
   5  15   2        9.20      -14.45     23.04 o 
   6  15   2       76.58       53.42     10.90 o 
   7  15   2      251.17      250.75     19.95 o 
   8  15   2      210.30      277.52     26.74 o 
   9  15   2      288.06      259.43     21.59 o 
  10  15   2      238.15      307.59     21.45 o 
  11  15   2      469.37      488.57     24.51 o 
  12  15   2      313.93      300.07     23.44 o 
   0  16   2      129.37      128.57     11.29 o 
   1  16   2      100.24      106.78     10.55 o 
   2  16   2      211.51      193.44     18.08 o 
   3  16   2      344.38      374.10     29.13 o 
   4  16   2       68.42       57.65     10.81 o 
   5  16   2        2.54       18.96     15.23 o 
   6  16   2      801.20      853.01     39.11 o 
   7  16   2      124.29      131.49     13.07 o 
   8  16   2      249.30      305.17     20.50 o 
   9  16   2      418.34      402.03     23.15 o 
  10  16   2       15.44       24.13     17.40 o 
   1  17   2       91.32       85.29     10.63 o 
   2  17   2      152.71      165.00     14.86 o 
   3  17   2       46.88       51.80     10.57 o 
   4  17   2      457.03      461.94     22.76 o 
   5  17   2        5.33        8.54     16.52 o 
   6  17   2       18.65      -17.44     17.44 o 
   7  17   2       71.05       43.34      8.31 o 
   8  17   2       92.80       96.21      8.72 o 
   9  17   2       49.26       45.33      8.33 o 
   0  18   2      330.38      348.79     22.35 o 
   1  18   2        9.53        8.11     16.54 o 
   2  18   2       99.18      102.90      9.15 o 
   3  18   2        3.18      -15.19     17.81 o 
   4  18   2       82.41       82.37      8.54 o 
   5  18   2      111.76      142.67     13.93 o 
   6  18   2      306.02      265.71     23.30 o 
   1  19   2        4.84       -5.54     17.30 o 
   1   0   3     3149.67     4299.40    209.96 o 
   2   0   3     1148.02     1137.62     60.51 o 
   3   0   3    19064.11    18285.82    242.72 o 
   4   0   3    48758.23    52340.43    820.05 o 
   5   0   3     3568.04     3856.51     50.03 o 
   6   0   3     1909.73     1891.19     29.71 o 
   7   0   3     2258.60     2368.53     34.81 o 
   8   0   3     2438.88     2866.53     39.50 o 
   9   0   3     3033.13     3502.17     45.61 o 
  10   0   3      753.31      681.30     25.00 o 
  11   0   3      979.24      849.49     41.45 o 
  12   0   3     1019.25     1013.09     46.17 o 
  13   0   3     1362.81     1518.22     56.17 o 
  14   0   3      135.17      146.29     14.88 o 
  15   0   3        0.27       -4.54     21.44 o 
  16   0   3     1719.31     1825.13     48.22 o 
  17   0   3      651.45      700.89     37.67 o 
  18   0   3      292.33      257.01     20.96 o 
  19   0   3      109.36      100.42      8.27 o 
   0   1   3     1608.27     1576.99     40.32 o 
   1   1   3     4712.38     4409.66    125.23 o 
   2   1   3     4019.13     3815.18     84.71 o 
   3   1   3     5430.51     5654.18     85.43 o 
   4   1   3      997.33     1049.06     26.81 o 
   5   1   3     1747.73     1776.86     31.07 o 
   6   1   3    22356.99    23072.88    170.03 o 
   7   1   3     1705.34     1638.44     21.07 o 
   8   1   3     3919.57     4131.99     35.76 o 
   9   1   3        2.15       62.59     34.66 o 
  10   1   3      801.95      765.75     29.67 o 
  11   1   3      349.29      348.09     30.89 o 
  12   1   3      507.61      509.92     36.54 o 
  13   1   3      559.74      555.87     38.84 o 
  14   1   3     1581.63     1493.77     59.30 o 
  15   1   3      970.03      985.71     37.62 o 
  16   1   3      100.74       99.74     10.67 o 
  17   1   3      101.97      100.93     11.16 o 
  18   1   3      126.05      110.58     10.90 o 
  19   1   3       42.28       11.20     17.94 o 
   1   2   3      150.19      281.56     13.57 o 
   2   2   3      116.17       80.06      3.79 o 
   3   2   3     6909.06     7094.42     88.99 o 
   4   2   3    11650.15    11612.83    117.69 o 
   5   2   3    13623.44    14012.29    171.44 o 
   6   2   3       10.00       -0.40      9.10 o 
   7   2   3      199.40      189.06     11.45 o 
   8   2   3     1020.74      970.74     22.19 o 
   9   2   3     2188.50     2010.88     36.12 o 
  10   2   3      321.24      457.11     32.95 o 
  11   2   3     1430.97     1602.09     53.61 o 
  12   2   3      518.85      532.54     36.85 o 
  13   2   3        0.88        8.84     26.51 o 
  14   2   3       21.26       31.21     26.43 o 
  15   2   3      327.44      328.72     27.09 o 
  16   2   3      893.19      891.44     35.67 o 
  17   2   3      509.53      497.52     32.60 o 
  18   2   3      322.94      310.38     21.55 o 
  19   2   3      201.91      238.65     21.57 o 
   0   3   3     1365.23     1045.23     14.38 o 
   1   3   3     5583.52     5227.41    106.63 o 
   2   3   3       17.56       19.40      5.01 o 
   3   3   3     1986.07     1888.78     40.07 o 
   4   3   3     5786.68     5822.84     71.41 o 
   5   3   3      105.69       61.51      4.04 o 
   6   3   3     7058.33     7595.16     81.21 o 
   7   3   3     1118.79     1232.76     21.18 o 
   8   3   3     6227.94     6093.52     53.98 o 
   9   3   3      288.25      323.74     22.51 o 
  10   3   3      127.61       93.01     11.33 o 
  11   3   3     1172.33     1261.63     47.29 o 
  12   3   3      185.81      164.32     15.23 o 
  13   3   3     1708.36     1459.50     56.19 o 
  14   3   3      199.99      201.01     17.04 o 
  15   3   3      658.03      682.27     33.94 o 
  16   3   3        7.63       19.35     20.97 o 
  17   3   3       73.62       64.62     11.02 o 
  18   3   3      104.23      107.13     10.53 o 
  19   3   3        7.82        6.63     18.39 o 
   1   4   3     2699.98     2572.85     21.70 o 
   2   4   3     4103.24     3592.03     64.73 o 
   3   4   3     7935.40     7408.47    170.23 o 
   4   4   3      178.13      122.72      5.54 o 
   5   4   3     1270.41     1194.99     18.41 o 
   6   4   3      523.67      468.03     13.67 o 
   7   4   3        8.77       10.33      9.39 o 
   8   4   3       66.90       51.66      4.95 o 
   9   4   3     1958.91     2154.35     45.18 o 
  10   4   3     3730.17     3534.02     72.50 o 
  11   4   3     2308.93     2320.15     63.61 o 
  12   4   3       33.71       -8.74     29.67 o 
  13   4   3      166.99      186.52     18.12 o 
  14   4   3      113.01      131.45     12.13 o 
  15   4   3       65.53       78.00      9.67 o 
  16   4   3      194.00      198.83     17.90 o 
  17   4   3      264.61      290.69     28.86 o 
  18   4   3      579.93      542.08     25.62 o 
  19   4   3      178.34      177.40     15.13 o 
   0   5   3     6166.53     6049.44     70.90 o 
   1   5   3     5695.55     5338.33     79.35 o 
   2   5   3      717.05      779.43     14.35 o 
   3   5   3      610.94      691.63     14.12 o 
   4   5   3     3907.54     4047.58     52.93 o 
   5   5   3      748.86      831.99     16.47 o 
   6   5   3     1267.67     1184.96     19.17 o 
   7   5   3      634.89      632.49     16.68 o 
   8   5   3     8915.80     8982.07     51.84 o 
   9   5   3      496.51      490.00     34.82 o 
  10   5   3      540.55      723.08     37.47 o 
  11   5   3      547.59      525.17     37.86 o 
  12   5   3      463.83      565.21     38.31 o 
  13   5   3      607.67      549.93     44.08 o 
  14   5   3       25.35       15.66     20.25 o 
  15   5   3      165.51      169.46     16.32 o 
  16   5   3       87.92       64.44     10.38 o 
  17   5   3      165.78      154.64     13.71 o 
  18   5   3        0.01       10.40     18.55 o 
  19   5   3       15.83       16.13     11.27 o 
   1   6   3     2232.17     2324.19     28.60 o 
   2   6   3    10373.23     9902.09    127.01 o 
   3   6   3     7493.22     7121.80    103.31 o 
   4   6   3     4693.72     4825.18     61.74 o 
   5   6   3     2480.76     2646.54     26.85 o 
   6   6   3     1814.62     1655.37     27.20 o 
   7   6   3        0.13        8.45      9.79 o 
   8   6   3        2.45       -3.98     16.03 o 
   9   6   3     1726.10     1772.51     54.33 o 
  10   6   3     4264.94     4460.66     84.80 o 
  11   6   3     1510.22     1617.80     56.57 o 
  12   6   3      154.16      152.10     13.87 o 
  13   6   3       13.26        0.60     19.82 o 
  14   6   3       23.25        5.54     20.42 o 
  15   6   3       23.75       38.54      9.21 o 
  16   6   3      164.72      188.65     18.27 o 
  17   6   3      212.06      205.55     20.46 o 
  18   6   3      607.76      652.27     27.10 o 
   0   7   3     2773.43     2632.40     49.43 o 
   1   7   3     4701.74     4508.00     77.49 o 
   2   7   3      473.36      467.18     14.18 o 
   3   7   3      309.05      306.58     19.36 o 
   4   7   3     1670.23     1577.93     29.12 o 
   5   7   3      259.13      248.11     10.16 o 
   6   7   3     3808.16     4045.86     38.64 o 
   7   7   3      450.53      450.76     16.13 o 
   8   7   3     7111.81     7331.95    100.71 o 
   9   7   3      148.01      205.93     17.98 o 
  10   7   3      618.66      513.31     41.56 o 
  11   7   3      350.30      383.59     25.76 o 
  12   7   3       47.18       44.14     12.46 o 
  13   7   3      830.02      863.16     34.83 o 
  14   7   3      168.12      193.97     17.40 o 
  15   7   3      580.93      627.79     33.20 o 
  16   7   3      163.62      148.28     13.50 o 
  17   7   3      108.03       98.88      9.42 o 
  18   7   3        2.40        2.50     18.14 o 
   1   8   3       76.48       60.59      4.78 o 
   2   8   3      845.22      834.61     30.00 o 
   3   8   3     3375.74     3353.79     31.39 o 
   4   8   3     4593.45     4334.80     57.25 o 
   5   8   3     3491.13     3293.98     46.40 o 
   6   8   3      407.35      414.72     32.83 o 
   7   8   3       85.33       81.45     11.88 o 
   8   8   3      334.54      349.40     33.83 o 
   9   8   3      905.10      935.19     45.18 o 
  10   8   3      667.51      679.12     42.11 o 
  11   8   3      796.14      901.58     46.14 o 
  12   8   3      235.49      266.61     23.91 o 
  13   8   3       36.58       58.71      9.71 o 
  14   8   3       56.09       61.98     10.40 o 
  15   8   3      184.42      190.38     19.03 o 
  16   8   3      374.13      389.93     23.17 o 
  17   8   3      320.49      324.85     22.80 o 
   0   9   3        0.75        6.22      8.87 o 
   1   9   3     1140.85     1069.03     20.26 o 
   2   9   3      873.10      869.05     19.17 o 
   3   9   3     2655.19     2546.10     29.41 o 
   4   9   3      650.63      719.04     38.38 o 
   5   9   3      242.24      223.12     20.79 o 
   6   9   3     8005.21     8124.32    107.21 o 
   7   9   3     1548.93     1609.89     55.18 o 
   8   9   3      935.39      991.61     45.35 o 
   9   9   3       35.50        5.77     27.05 o 
  10   9   3       55.90       67.93     13.09 o 
  11   9   3      437.80      406.37     27.84 o 
  12   9   3       66.01       15.74     12.54 o 
  13   9   3      505.06      535.79     31.70 o 
  14   9   3      665.92      657.57     34.39 o 
  15   9   3      310.60      252.87     22.06 o 
  16   9   3       20.19       31.99      7.96 o 
  17   9   3       17.76       23.95     18.94 o 
   1  10   3      150.66      114.07     11.80 o 
   2  10   3      145.03      125.56     12.52 o 
   3  10   3     2023.86     2028.11     56.83 o 
   4  10   3     5146.24     5278.99     87.65 o 
   5  10   3     1457.11     1564.45     52.83 o 
   6  10   3        4.75      -28.59     28.59 o 
   7  10   3      411.26      440.64     35.88 o 
   8  10   3      826.46      784.72     44.85 o 
   9  10   3     1013.55     1011.93     49.00 o 
  10  10   3        4.52        9.54     19.00 o 
  11  10   3      409.66      465.83     27.92 o 
  12  10   3      180.05      186.74     17.73 o 
  13  10   3      309.19      283.85     27.57 o 
  14  10   3        1.39       -4.39     23.58 o 
  15  10   3        1.01        0.57     17.32 o 
  16  10   3      691.04      704.22     27.94 o 
   0  11   3      907.35      888.99     42.02 o 
   1  11   3     1799.17     1703.57     55.40 o 
   2  11   3      493.60      544.42     35.97 o 
   3  11   3      210.44      216.04     21.47 o 
   4  11   3      149.21      134.04     14.45 o 
   5  11   3      861.80      885.99     44.67 o 
   6  11   3     3766.82     3776.34     83.11 o 
   7  11   3      329.02      319.50     26.13 o 
   8  11   3      390.01      393.18     38.69 o 
   9  11   3        9.46      -18.80     18.80 o 
  10  11   3       39.76       42.71      8.95 o 
  11  11   3        1.64       12.46     20.05 o 
  12  11   3       48.51       37.02     10.06 o 
  13  11   3      108.60      128.94     12.58 o 
  14  11   3      403.14      452.67     22.44 o 
  15  11   3      413.68      453.69     24.45 o 
  16  11   3        5.32       -4.93     19.52 o 
   1  12   3      125.97      132.56     13.69 o 
   2  12   3      514.43      458.73     37.53 o 
   3  12   3     2021.21     2092.38     61.57 o 
   4  12   3     3061.31     3159.18     76.77 o 
   5  12   3     1437.01     1462.18     57.73 o 
   6  12   3      114.53       79.40     14.74 o 
   7  12   3        0.00      -20.21     20.21 o 
   8  12   3      400.42      361.24     27.47 o 
   9  12   3      310.71      388.47     27.03 o 
  10  12   3      285.20      274.59     19.85 o 
  11  12   3      172.81      185.20     17.96 o 
  12  12   3      231.64      222.26     19.40 o 
  13  12   3        9.70       15.58     16.85 o 
  14  12   3        0.57      -12.87     18.22 o 
  15  12   3       74.34       81.55      8.82 o 
   0  13   3      873.42      841.54     45.12 o 
   1  13   3      751.16      775.37     43.84 o 
   2  13   3      151.88      160.25     15.54 o 
   3  13   3      479.72      478.28     40.75 o 
   4  13   3      387.11      385.34     27.92 o 
   5  13   3       10.45        6.09     20.05 o 
   6  13   3     1280.32     1397.85     41.78 o 
   7  13   3      462.68      495.67     31.00 o 
   8  13   3     1204.88     1216.32     40.63 o 
   9  13   3       98.71       85.58     10.77 o 
  10  13   3      224.39      228.43     20.42 o 
  11  13   3      241.20      213.19     16.79 o 
  12  13   3        7.59       14.61      7.43 o 
  13  13   3      389.49      423.58     23.95 o 
  14  13   3      143.76      140.68     11.55 o 
   1  14   3      245.11      217.44     17.90 o 
   2  14   3     1026.13     1025.06     37.28 o 
   3  14   3      577.09      561.99     29.77 o 
   4  14   3      394.86      406.37     27.53 o 
   5  14   3      267.72      250.12     18.10 o 
   6  14   3      256.29      314.07     26.60 o 
   7  14   3        7.77      -22.86     22.86 o 
   8  14   3        5.51      -14.16     22.12 o 
   9  14   3      335.84      349.88     32.06 o 
  10  14   3      610.13      698.45     37.32 o 
  11  14   3      533.80      588.32     25.97 o 
  12  14   3       60.36       73.08      8.31 o 
  13  14   3       38.47       15.04     18.26 o 
   0  15   3     1308.61     1365.98     42.54 o 
   1  15   3      905.25      941.60     37.48 o 
   2  15   3        3.18      -11.27     22.18 o 
   3  15   3        2.04       19.21     21.73 o 
   4  15   3      452.35      446.37     29.72 o 
   5  15   3      128.03      111.01     10.57 o 
   6  15   3      278.99      286.03     20.81 o 
   7  15   3      138.02      156.03     14.84 o 
   8  15   3     1377.02     1388.71     47.55 o 
   9  15   3      127.19      132.39     11.84 o 
  10  15   3       48.19       48.23      8.58 o 
  11  15   3       31.54       34.89      8.48 o 
   1  16   3      156.98      162.26     15.21 o 
   2  16   3      611.22      620.00     32.81 o 
   3  16   3      498.87      531.41     31.59 o 
   4  16   3       30.75       -2.11     22.78 o 
   5  16   3      156.76      174.75     14.80 o 
   6  16   3      110.58       85.66     11.39 o 
   7  16   3        1.84        4.00     16.42 o 
   8  16   3        0.02      -18.04     18.04 o 
   9  16   3      153.85      133.30     12.23 o 
  10  16   3      363.26      386.70     23.42 o 
   0  17   3      114.99      131.20     11.92 o 
   1  17   3      355.80      353.86     21.72 o 
   2  17   3        2.83        1.66     15.82 o 
   3  17   3       15.88        1.25     17.22 o 
   4  17   3       94.52      103.21     10.30 o 
   5  17   3       55.60       48.70      7.94 o 
   6  17   3      115.23      126.73     11.00 o 
   7  17   3      106.43      105.34      9.44 o 
   8  17   3      285.08      289.77     22.91 o 
   1  18   3       66.42       65.48      8.41 o 
   2  18   3      113.95      113.00     11.27 o 
   3  18   3      307.49      340.49     22.62 o 
   4  18   3      330.53      343.00     23.17 o 
   5  18   3      156.38      148.26     14.61 o 
   0   0   4      233.03      123.06      7.80 o 
   1   0   4    10169.62     9915.11    351.16 o 
   2   0   4      698.48      769.05     19.62 o 
   3   0   4     6109.67     6916.65     51.85 o 
   4   0   4     1099.41     1140.16     24.22 o 
   5   0   4    11700.22    12952.19    276.11 o 
   6   0   4     4348.25     4689.04    143.82 o 
   7   0   4    15426.17    15631.17    317.41 o 
   8   0   4      921.93     1082.82     28.97 o 
   9   0   4      367.56      378.38     21.65 o 
  10   0   4      199.85      210.63     19.74 o 
  11   0   4       10.63       25.40     25.49 o 
  12   0   4      137.70      162.93     15.60 o 
  13   0   4     3151.03     3315.38     82.63 o 
  14   0   4     1082.10     1163.59     39.06 o 
  15   0   4     1891.81     1847.00     47.80 o 
  16   0   4      365.27      287.61     21.59 o 
  17   0   4       46.10       36.30     25.16 o 
  18   0   4       74.82       72.36      7.82 o 
  19   0   4        6.81       -5.54     17.79 o 
   1   1   4       24.43       73.23     26.32 o 
   2   1   4      868.63     1031.99     24.54 o 
   3   1   4     8110.57     7928.36    125.28 o 
   4   1   4     3150.41     2712.86     54.06 o 
   5   1   4     7459.53     7886.92    132.71 o 
   6   1   4      252.97      306.51     17.46 o 
   7   1   4      197.26      211.41     13.55 o 
   8   1   4     1335.82     1352.70     25.23 o 
   9   1   4      857.82      938.36     20.05 o 
  10   1   4        3.39       30.29     22.08 o 
  11   1   4     1091.84     1088.98     46.32 o 
  12   1   4     1071.54     1165.72     49.77 o 
  13   1   4      688.31      760.40     45.21 o 
  14   1   4       29.31       21.57     23.17 o 
  15   1   4      351.76      361.69     28.55 o 
  16   1   4      407.70      386.40     30.83 o 
  17   1   4      607.92      564.13     36.15 o 
  18   1   4       88.80       92.35      9.15 o 
  19   1   4      149.30      153.45     14.37 o 
   0   2   4     4505.14     4617.90    147.52 o 
   1   2   4    17627.63    16385.64    562.79 o 
   2   2   4     2330.10     2183.74     72.11 o 
   3   2   4     2299.33     2016.28     50.68 o 
   4   2   4     3040.48     3184.87     98.89 o 
   5   2   4      464.73      409.99     12.91 o 
   6   2   4      178.09       99.44     15.17 o 
   7   2   4     2442.37     2873.10     60.34 o 
   8   2   4      403.09      475.23     15.65 o 
   9   2   4       37.55       33.84     22.59 o 
  10   2   4        0.34      -24.67     24.67 o 
  11   2   4      324.95      373.53     23.75 o 
  12   2   4      788.37      859.10     43.82 o 
  13   2   4     2069.47     2048.76     65.72 o 
  14   2   4      920.24      867.96     35.77 o 
  15   2   4     1480.00     1586.88     46.45 o 
  16   2   4      179.87      191.87     16.32 o 
  17   2   4      103.49       90.63     11.43 o 
  18   2   4        0.10      -12.17     17.24 o 
  19   2   4       61.06       44.27      8.21 o 
   1   3   4     1346.54     1110.02     29.39 o 
   2   3   4     3715.56     3244.61     93.29 o 
   3   3   4     5477.66     5510.89    201.15 o 
   4   3   4      234.46      257.63     21.83 o 
   5   3   4     1958.99     1841.07     47.23 o 
   6   3   4     1025.49     1080.53     25.37 o 
   7   3   4      174.40      182.79      7.95 o 
   8   3   4        0.37        2.09      9.80 o 
   9   3   4     2179.58     2086.44     56.62 o 
  10   3   4     1508.84     1385.92     51.27 o 
  11   3   4      926.21     1062.60     48.47 o 
  12   3   4     1288.62     1277.30     54.61 o 
  13   3   4        1.90       14.77     28.85 o 
  14   3   4       60.11       70.41      9.83 o 
  15   3   4      327.61      351.83     27.81 o 
  16   3   4       82.23       70.08     10.98 o 
  17   3   4      642.51      643.86     35.58 o 
  18   3   4      104.55       93.05      8.68 o 
   0   4   4    12844.73    12082.40    215.94 o 
   1   4   4     6106.26     5327.34    107.70 o 
   2   4   4        2.40       -8.43      8.43 o 
   3   4   4       14.98       35.40     10.91 o 
   4   4   4      891.82      879.85     28.65 o 
   5   4   4      295.81      367.70     14.89 o 
   6   4   4       62.01       53.85      7.28 o 
   7   4   4     3612.92     3448.92     94.83 o 
   8   4   4      910.51      882.85     19.64 o 
   9   4   4      563.76      653.36     38.99 o 
  10   4   4      906.42      917.41     43.11 o 
  11   4   4      881.34      857.46     44.46 o 
  12   4   4     1117.86     1140.71     50.82 o 
  13   4   4     1490.13     1604.51     43.04 o 
  14   4   4      274.57      281.56     25.57 o 
  15   4   4      570.52      602.48     32.68 o 
  16   4   4      198.70      203.78     19.66 o 
  17   4   4      206.24      240.70     20.87 o 
  18   4   4       31.86       12.42     18.61 o 
   1   5   4     3522.63     3463.14    104.77 o 
   2   5   4     9438.34     9234.74    268.59 o 
   3   5   4     3442.26     2967.31     81.62 o 
   4   5   4      153.83      244.11     11.60 o 
   5   5   4      780.82      741.02     16.53 o 
   6   5   4      865.68      878.76     18.54 o 
   7   5   4      856.42      806.50     24.76 o 
   8   5   4       77.38       86.01     11.62 o 
   9   5   4     1933.84     2211.64     60.07 o 
  10   5   4     1733.39     1910.64     59.48 o 
  11   5   4     1223.96     1255.29     52.18 o 
  12   5   4      305.11      278.56     25.58 o 
  13   5   4        6.17      -20.36     20.36 o 
  14   5   4      110.26       99.23     10.26 o 
  15   5   4       25.21       22.04     22.18 o 
  16   5   4        7.76       10.61     23.04 o 
  17   5   4      477.79      534.25     24.35 o 
  18   5   4      219.59      214.21     15.68 o 
   0   6   4     9343.49     8538.08    186.87 o 
   1   6   4    14796.52    14211.52    355.35 o 
   2   6   4       33.50       35.91      9.81 o 
   3   6   4       15.06       41.65     13.14 o 
   4   6   4      268.80      270.80     11.41 o 
   5   6   4      837.36      800.15     18.15 o 
   6   6   4      308.27      335.02     19.61 o 
   7   6   4     5289.36     5801.68     88.10 o 
   8   6   4      595.61      545.97     37.47 o 
   9   6   4     1728.12     1777.22     55.89 o 
  10   6   4       82.10       41.95     12.93 o 
  11   6   4      872.86      952.98     49.86 o 
  12   6   4      946.62      984.48     35.61 o 
  13   6   4     1507.48     1328.25     42.57 o 
  14   6   4       54.41       51.41     10.30 o 
  15   6   4      833.00      888.79     38.31 o 
  16   6   4      157.05      137.67     13.63 o 
  17   6   4      280.20      250.15     21.94 o 
  18   6   4       48.17       -6.87     19.54 o 
   1   7   4     1143.08      998.74     29.92 o 
   2   7   4     2754.72     2540.74     50.73 o 
   3   7   4     4072.06     3998.40    123.87 o 
   4   7   4       13.86       44.65     19.84 o 
   5   7   4     3001.81     2970.34     72.53 o 
   6   7   4       48.34       74.19     11.10 o 
   7   7   4      101.63       72.20     12.05 o 
   8   7   4        0.28       -8.60     25.04 o 
   9   7   4     1427.53     1355.03     52.56 o 
  10   7   4      626.92      610.76     40.08 o 
  11   7   4     1240.01     1260.16     53.80 o 
  12   7   4      496.05      542.97     30.73 o 
  13   7   4      101.74       92.35     10.34 o 
  14   7   4       28.16       32.28     23.64 o 
  15   7   4       37.87      -24.99     24.99 o 
  16   7   4       57.45       26.74     18.33 o 
  17   7   4      425.11      440.70     24.73 o 
   0   8   4     1603.41     1719.35     24.74 o 
   1   8   4     6820.49     6417.55    152.40 o 
   2   8   4      816.24      763.13     35.54 o 
   3   8   4     1534.91     1522.01     23.81 o 
   4   8   4      468.82      469.54     31.31 o 
   5   8   4      455.40      471.19     34.24 o 
   6   8   4       95.30      105.40     11.33 o 
   7   8   4     2133.94     2209.46     63.12 o 
   8   8   4       75.82       88.55     12.29 o 
   9   8   4      103.03      102.57     12.87 o 
  10   8   4       32.72       41.66     12.15 o 
  11   8   4       97.47       93.73      9.60 o 
  12   8   4      395.11      404.24     27.75 o 
  13   8   4     1039.67     1070.76     40.70 o 
  14   8   4      521.77      461.87     33.87 o 
  15   8   4      849.59      873.02     40.14 o 
  16   8   4       87.68       77.78      8.68 o 
  17   8   4      102.45      101.67      9.01 o 
   1   9   4      156.72      183.73     16.71 o 
   2   9   4        0.14      -12.05     23.54 o 
   3   9   4     3735.90     3644.90     72.87 o 
   4   9   4     1420.77     1410.50     50.92 o 
   5   9   4     1908.65     1909.74     57.89 o 
   6   9   4      712.83      677.80     41.15 o 
   7   9   4      300.59      272.59     23.58 o 
   8   9   4      487.20      392.03     36.81 o 
   9   9   4      566.85      696.21     41.31 o 
  10   9   4      124.03      135.90     12.48 o 
  11   9   4      385.81      331.26     28.08 o 
  12   9   4      423.60      392.36     29.03 o 
  13   9   4      142.95      159.73     13.36 o 
  14   9   4        0.58       25.49     23.37 o 
  15   9   4      280.87      250.57     22.68 o 
  16   9   4      161.47      134.36     12.35 o 
   0  10   4       73.19       74.58     11.21 o 
   1  10   4      806.81      830.30     40.56 o 
   2  10   4      610.90      581.44     38.01 o 
   3  10   4      733.28      690.24     39.30 o 
   4  10   4        3.63        3.02     24.71 o 
   5  10   4     1534.27     1519.92     55.93 o 
   6  10   4     1792.69     1896.27     61.80 o 
   7  10   4     1531.96     1513.25     57.94 o 
   8  10   4        9.08       -8.13     25.26 o 
   9  10   4        1.03       12.89     18.26 o 
  10  10   4       49.44       10.12     20.93 o 
  11  10   4        4.71       -3.67     19.82 o 
  12  10   4       12.90       24.07     23.68 o 
  13  10   4      792.56      769.94     39.38 o 
  14  10   4      446.99      481.30     23.87 o 
  15  10   4      513.51      520.79     25.95 o 
  16  10   4      151.79      163.55     14.65 o 
   1  11   4        8.51        4.31     23.50 o 
   2  11   4      506.00      479.46     38.00 o 
   3  11   4      973.34      938.38     49.60 o 
   4  11   4     1515.32     1409.05     57.08 o 
   5  11   4     1459.42     1454.81     56.32 o 
   6  11   4        2.49      -17.38     28.65 o 
   7  11   4      176.23      171.58     13.89 o 
   8  11   4      220.98      273.59     24.01 o 
   9  11   4      249.87      254.30     24.42 o 
  10  11   4       21.14       25.77     18.98 o 
  11  11   4      249.14      257.87     19.33 o 
  12  11   4      439.89      422.55     30.24 o 
  13  11   4       98.62       89.17      8.52 o 
  14  11   4       70.83       60.89      8.74 o 
  15  11   4      182.04      191.09     15.68 o 
   0  12   4      870.88      871.40     45.16 o 
   1  12   4     3184.92     3276.60     79.01 o 
   2  12   4      570.67      714.49     43.26 o 
   3  12   4      792.16      787.78     44.17 o 
   4  12   4      144.73       92.42     14.90 o 
   5  12   4      560.60      572.13     30.02 o 
   6  12   4      113.35      109.63      9.83 o 
   7  12   4     1071.93     1102.62     38.69 o 
   8  12   4        0.39       -1.97     20.03 o 
   9  12   4       32.40       41.17      9.36 o 
  10  12   4        1.56      -22.53     22.53 o 
  11  12   4       79.42       83.69     10.86 o 
  12  12   4       79.38       96.06      8.19 o 
  13  12   4      694.79      742.79     27.74 o 
  14  12   4      246.71      256.06     22.74 o 
   1  13   4      326.31      282.38     27.94 o 
   2  13   4      119.52      125.64     10.08 o 
   3  13   4     1562.37     1477.40     43.46 o 
   4  13   4       56.13       58.79      9.32 o 
   5  13   4      650.52      614.99     30.59 o 
   6  13   4      186.31      182.68     16.46 o 
   7  13   4        5.35       -3.84     23.50 o 
   8  13   4       12.32       16.11     22.33 o 
   9  13   4      299.72      368.49     29.41 o 
  10  13   4      359.95      396.70     30.60 o 
  11  13   4      418.67      415.09     22.97 o 
  12  13   4      140.44      127.73     11.49 o 
  13  13   4       66.87       62.61      8.70 o 
   0  14   4      725.58      763.08     35.79 o 
   1  14   4     1327.96     1408.64     42.58 o 
   2  14   4        0.64        3.59     20.21 o 
   3  14   4        6.84       21.32     19.29 o 
   4  14   4       56.74       59.08      9.67 o 
   5  14   4      133.12      125.48     11.94 o 
   6  14   4        5.83        8.06     19.72 o 
   7  14   4      758.06      778.84     37.00 o 
   8  14   4      259.44      283.42     20.48 o 
   9  14   4      358.16      321.72     32.00 o 
  10  14   4       98.89       88.68      8.46 o 
  11  14   4       57.00       64.89      8.72 o 
  12  14   4      228.87      207.15     15.74 o 
   1  15   4      545.18      586.06     34.61 o 
   2  15   4      790.05      760.65     35.25 o 
   3  15   4      784.41      820.60     36.12 o 
   4  15   4        8.38       28.59     20.19 o 
   5  15   4      349.90      342.86     28.35 o 
   6  15   4       41.20       45.66     10.32 o 
   7  15   4       53.18       67.76     10.51 o 
   8  15   4       52.54       58.71      7.92 o 
   9  15   4      447.92      479.78     24.22 o 
  10  15   4      230.75      257.72     22.78 o 
   0  16   4      956.49      937.85     40.64 o 
   1  16   4      709.87      679.82     37.88 o 
   2  16   4        5.17        0.96     22.70 o 
   3  16   4        0.03      -23.46     23.46 o 
   4  16   4       15.54       18.24     16.11 o 
   5  16   4       23.09        4.04     11.39 o 
   6  16   4        3.53       -1.03     16.15 o 
   7  16   4      249.18      231.49     20.38 o 
   8  16   4      134.93      148.32     11.84 o 
   9  16   4      110.23      109.77     10.16 o 
   1  17   4       84.46       90.95      8.46 o 
   2  17   4      257.16      264.41     22.10 o 
   3  17   4      180.94      233.51     19.19 o 
   4  17   4       36.34       22.00      8.19 o 
   5  17   4       64.82       65.73      7.94 o 
   6  17   4       26.73       16.62     18.24 o 
   0  18   4      182.14      268.94     21.94 o 
   1  18   4      396.84      434.37     25.43 o 
   2  18   4       59.01       76.13      8.60 o 
   1   0   5      656.43      783.49     22.08 o 
   2   0   5     5033.22     5667.53     66.13 o 
   3   0   5       73.86      144.04      8.79 o 
   4   0   5     5671.22     5149.35    140.82 o 
   5   0   5      153.50      126.83     23.58 o 
   6   0   5      844.68     1037.32     28.30 o 
   7   0   5     2002.60     2042.22     37.70 o 
   8   0   5      650.23      593.03     36.39 o 
   9   0   5      366.16      398.59     35.14 o 
  10   0   5     5486.40     5778.18     96.36 o 
  11   0   5      651.49      699.75     42.58 o 
  12   0   5     3124.49     2721.04     74.75 o 
  13   0   5      390.37      355.00     28.74 o 
  14   0   5        0.18      -22.08     22.08 o 
  15   0   5      129.61       76.45     10.77 o 
  16   0   5      203.89      227.20     20.44 o 
  17   0   5      113.59       98.24      9.54 o 
  18   0   5      179.46      157.17     14.92 o 
   0   1   5    12344.31    10815.32    233.10 o 
   1   1   5     1484.94     1418.81     19.46 o 
   2   1   5     3556.24     3478.24     70.80 o 
   3   1   5      385.80      387.15     14.49 o 
   4   1   5       89.55       82.71      4.67 o 
   5   1   5     5695.80     5717.48     64.51 o 
   6   1   5     3219.73     3325.19     31.90 o 
   7   1   5     1762.95     1777.19     25.43 o 
   8   1   5     2806.41     2793.26     63.71 o 
   9   1   5      111.26      117.84     12.15 o 
  10   1   5     1069.21     1149.23     47.47 o 
  11   1   5      510.88      454.47     40.22 o 
  12   1   5     1586.63     1683.31     58.68 o 
  13   1   5       58.56       72.54      9.75 o 
  14   1   5     1758.15     1725.25     46.44 o 
  15   1   5       68.11       63.35     10.84 o 
  16   1   5      356.01      351.46     31.88 o 
  17   1   5      151.85      160.59     14.35 o 
  18   1   5        1.78        2.36     17.28 o 
   1   2   5     1025.43      805.89     34.40 o 
   2   2   5     4042.19     3579.49     57.92 o 
   3   2   5       48.95       11.78      5.35 o 
   4   2   5     3718.51     3919.53     65.96 o 
   5   2   5     1745.46     1938.78     34.82 o 
   6   2   5      622.86      549.58     16.40 o 
   7   2   5        0.03        8.67      8.83 o 
   8   2   5        8.30       31.07     10.47 o 
   9   2   5      181.43      166.47     14.78 o 
  10   2   5     1335.30     1222.56     49.64 o 
  11   2   5      143.93      120.47     13.71 o 
  12   2   5     1304.31     1556.00     58.63 o 
  13   2   5        9.86      -18.30     21.92 o 
  14   2   5       21.71       25.86     23.09 o 
  15   2   5       92.28      103.88     10.79 o 
  16   2   5      496.10      444.76     31.47 o 
  17   2   5        4.64      -17.20     17.42 o 
  18   2   5      446.57      426.75     24.32 o 
   0   3   5    11108.58    10699.69    174.29 o 
   1   3   5       76.84       76.30     10.16 o 
   2   3   5     2640.40     2248.93     69.98 o 
   3   3   5      530.41      474.59     14.03 o 
   4   3   5      133.80      158.49      8.15 o 
   5   3   5      836.85      861.99     18.17 o 
   6   3   5     3222.25     3000.90     41.40 o 
   7   3   5     1667.79     1572.69     48.68 o 
   8   3   5     1827.71     2108.76     56.78 o 
   9   3   5     3845.51     4074.14     79.35 o 
  10   3   5       32.83       39.79     11.82 o 
  11   3   5       66.53       43.30     13.22 o 
  12   3   5     1898.73     1979.10     64.27 o 
  13   3   5        1.00      -17.81     20.87 o 
  14   3   5     1545.33     1594.71     44.66 o 
  15   3   5        7.30      -12.15     23.39 o 
  16   3   5      475.02      462.77     32.62 o 
  17   3   5        1.77       25.47     17.79 o 
  18   3   5       26.88       13.54     10.67 o 
   1   4   5     3303.21     2832.98     41.91 o 
   2   4   5     1495.64     1482.34     46.45 o 
   3   4   5      437.80      554.79     15.58 o 
   4   4   5     1662.56     1384.66     31.43 o 
   5   4   5       98.86      103.29      7.37 o 
   6   4   5      651.54      665.41     17.69 o 
   7   4   5     1575.70     1547.48     51.65 o 
   8   4   5      439.04      397.41     35.95 o 
   9   4   5      174.92      157.67     15.37 o 
  10   4   5     2573.96     2646.31     70.77 o 
  11   4   5      487.30      457.29     41.00 o 
  12   4   5      925.45      807.66     32.43 o 
  13   4   5       89.28       87.12     10.20 o 
  14   4   5       13.48       18.33     22.18 o 
  15   4   5        1.64       -0.12     22.98 o 
  16   4   5      257.89      227.10     21.02 o 
  17   4   5        3.94      -17.63     17.63 o 
  18   4   5      329.30      354.43     23.40 o 
   0   5   5     7513.35     6475.08    201.40 o 
   1   5   5      315.39      297.22     11.90 o 
   2   5   5     1880.95     1718.78     64.64 o 
   3   5   5     3193.37     3040.83     47.02 o 
   4   5   5       16.10       -2.87     10.98 o 
   5   5   5      352.42      315.83     12.83 o 
   6   5   5     2577.88     2851.07     64.67 o 
   7   5   5      622.11      695.40     38.56 o 
   8   5   5     2464.87     2333.20     62.59 o 
   9   5   5     3648.36     3527.41     78.44 o 
  10   5   5      282.24      306.00     25.06 o 
  11   5   5      174.32      137.12     14.20 o 
  12   5   5      812.32      907.56     34.70 o 
  13   5   5       34.78       26.72     22.43 o 
  14   5   5      929.77     1011.13     39.96 o 
  15   5   5      130.93      117.37     11.66 o 
  16   5   5      447.58      447.08     23.63 o 
  17   5   5       69.99       46.52      8.50 o 
   1   6   5      827.26      846.15     40.23 o 
   2   6   5     3545.24     3324.59    129.08 o 
   3   6   5        7.09       15.19     10.72 o 
   4   6   5     3889.45     3885.58     72.51 o 
   5   6   5      595.96      563.15     36.65 o 
   6   6   5      987.58     1020.22     44.33 o 
   7   6   5      501.98      502.34     35.29 o 
   8   6   5      515.09      646.61     39.21 o 
   9   6   5       85.56      110.51     12.87 o 
  10   6   5     2505.31     2386.11     70.00 o 
  11   6   5       82.53       97.38     10.01 o 
  12   6   5     1207.03     1329.10     40.79 o 
  13   6   5      306.39      310.16     28.04 o 
  14   6   5       17.24        5.07     22.63 o 
  15   6   5       14.81       29.98     23.78 o 
  16   6   5      319.55      286.06     21.92 o 
  17   6   5        0.23        6.24     17.83 o 
   0   7   5     6818.05     6315.70    156.99 o 
   1   7   5       44.17       54.98      5.13 o 
   2   7   5     2071.41     2001.27     54.11 o 
   3   7   5     1527.67     1458.41     47.33 o 
   4   7   5        0.56      -25.45     25.45 o 
   5   7   5      491.72      509.30     35.21 o 
   6   7   5     2074.72     1938.12     58.83 o 
   7   7   5      346.54      300.97     23.05 o 
   8   7   5     2276.79     2467.41     68.04 o 
   9   7   5     1127.13     1273.28     51.97 o 
  10   7   5      201.93      196.56     15.72 o 
  11   7   5        0.23      -10.65     20.73 o 
  12   7   5      915.49      922.93     35.71 o 
  13   7   5       14.58       18.51     22.06 o 
  14   7   5     1112.99     1132.37     41.71 o 
  15   7   5       22.41       26.06      7.86 o 
  16   7   5      484.95      507.07     25.08 o 
   1   8   5       33.83       38.64     11.02 o 
   2   8   5     2124.26     2029.69     57.31 o 
   3   8   5        1.41       11.66     23.00 o 
   4   8   5     2269.08     2255.67     61.14 o 
   5   8   5      209.63      223.41     21.37 o 
   6   8   5      591.92      604.13     41.64 o 
   7   8   5       16.00      -22.66     26.78 o 
   8   8   5       18.87       17.73     28.59 o 
   9   8   5       84.31       60.23     13.26 o 
  10   8   5     1149.48     1176.87     38.55 o 
  11   8   5       39.38       37.53      9.91 o 
  12   8   5      769.06      803.05     37.14 o 
  13   8   5        0.87      -23.25     23.25 o 
  14   8   5        0.79        4.58     22.78 o 
  15   8   5       66.68       69.24      8.35 o 
  16   8   5      231.56      226.19     15.43 o 
   0   9   5     5524.99     5601.14     93.30 o 
   1   9   5      828.72      735.16     41.24 o 
   2   9   5     1326.87     1387.96     50.42 o 
   3   9   5      545.42      555.65     35.97 o 
   4   9   5      190.07      167.75     15.19 o 
   5   9   5     1102.79     1104.38     49.54 o 
   6   9   5     1439.04     1378.89     56.48 o 
   7   9   5     1256.68     1422.71     53.88 o 
   8   9   5      774.61      827.90     31.60 o 
   9   9   5      232.47      252.39     23.81 o 
  10   9   5      201.21      199.55     17.57 o 
  11   9   5      166.92      192.32     18.80 o 
  12   9   5      808.33      883.28     37.64 o 
  13   9   5        5.00       -0.14     23.97 o 
  14   9   5      881.74      905.14     29.12 o 
  15   9   5       23.44       17.20     18.45 o 
   1  10   5      314.59      297.08     24.39 o 
   2  10   5      835.48      879.95     44.83 o 
   3  10   5      464.64      446.80     37.69 o 
   4  10   5      762.19      814.49     45.89 o 
   5  10   5     1090.43      966.15     48.74 o 
   6  10   5       63.16       78.25     13.32 o 
   7  10   5      368.08      394.90     25.72 o 
   8  10   5      164.64      140.50     13.85 o 
   9  10   5       12.48       25.65     20.15 o 
  10  10   5     1192.84     1154.60     40.98 o 
  11  10   5       17.10       28.20     22.43 o 
  12  10   5      907.94      930.31     40.99 o 
  13  10   5      245.36      247.38     21.63 o 
  14  10   5        5.23      -18.88     18.88 o 
  15  10   5       31.24       27.40      8.43 o 
   0  11   5     1538.37     1482.04     55.52 o 
   1  11   5        1.99       18.43     17.67 o 
   2  11   5      577.46      516.60     40.55 o 
   3  11   5       45.11       72.19     12.50 o 
   4  11   5       12.15      -14.75     27.97 o 
   5  11   5     1663.12     1757.26     43.99 o 
   6  11   5      730.59      689.38     32.73 o 
   7  11   5      432.71      403.02     28.70 o 
   8  11   5      798.18      819.81     35.79 o 
   9  11   5        6.06       -4.99     22.70 o 
  10  11   5      172.40      149.59     14.59 o 
  11  11   5      405.38      419.89     30.17 o 
  12  11   5      492.88      454.05     25.25 o 
  13  11   5        9.47      -16.40     18.59 o 
  14  11   5      455.38      464.46     24.76 o 
   1  12   5       71.54       71.23      9.73 o 
   2  12   5     1228.94     1295.71     38.86 o 
   3  12   5       23.91       16.42     19.99 o 
   4  12   5     1546.26     1557.55     42.12 o 
   5  12   5       82.22       81.92     10.16 o 
   6  12   5      269.05      242.52     19.03 o 
   7  12   5       30.16       19.72     15.25 o 
   8  12   5       42.19       50.71      9.79 o 
   9  12   5        0.24      -10.40     22.57 o 
  10  12   5      640.80      651.09     35.72 o 
  11  12   5        1.13       -6.22     17.09 o 
  12  12   5      357.94      317.57     23.19 o 
  13  12   5       22.52       24.50     18.18 o 
   0  13   5     2211.22     2244.87     50.96 o 
   1  13   5      142.23      147.72     14.26 o 
   2  13   5      610.09      628.31     31.31 o 
   3  13   5       45.57       63.58      9.83 o 
   4  13   5       13.59       20.99     21.01 o 
   5  13   5       99.35       99.57     10.32 o 
   6  13   5      597.48      669.54     32.13 o 
   7  13   5      237.64      264.37     19.25 o 
   8  13   5      473.92      442.43     32.62 o 
   9  13   5      327.11      318.66     30.89 o 
  10  13   5       73.63       84.39      8.11 o 
  11  13   5        0.81       18.86     17.16 o 
  12  13   5      258.34      262.98     22.08 o 
   1  14   5      173.44      157.17     14.43 o 
   2  14   5      459.91      501.68     30.46 o 
   3  14   5        1.82      -16.83     21.44 o 
   4  14   5      584.89      646.45     33.98 o 
   5  14   5       25.76        8.02     22.55 o 
   6  14   5      193.57      192.53     19.15 o 
   7  14   5      153.60      169.44     15.91 o 
   8  14   5       94.02      110.74     10.96 o 
   9  14   5       19.56       11.57     12.37 o 
  10  14   5      531.39      518.15     26.32 o 
  11  14   5       68.75       84.00      8.82 o 
   0  15   5     1009.83     1001.27     39.84 o 
   1  15   5       28.19       -3.02     23.95 o 
   2  15   5      352.48      338.86     31.26 o 
   3  15   5      493.32      568.17     33.52 o 
   4  15   5        9.61       11.10     23.25 o 
   5  15   5        0.05       22.72     17.16 o 
   6  15   5      550.56      488.29     25.07 o 
   7  15   5       11.06       -6.96     18.00 o 
   8  15   5      537.70      565.22     26.07 o 
   9  15   5      327.72      325.49     24.51 o 
   1  16   5      175.21      174.26     14.96 o 
   2  16   5      248.81      236.25     14.78 o 
   3  16   5       37.81       11.59     12.44 o 
   4  16   5      280.69      270.17     21.04 o 
   5  16   5        9.33      -14.18     17.61 o 
   6  16   5       89.40       83.07      8.48 o 
   7  16   5       95.92       89.52      8.72 o 
   0  17   5      387.14      371.46     23.56 o 
   1  17   5       36.79       15.66     18.41 o 
   2  17   5       77.36       88.18      8.33 o 
   3  17   5       68.00       74.92      8.33 o 
   4  17   5        2.49      -17.63     17.63 o 
   0   0   6     1252.61      883.04     30.90 o 
   1   0   6     3332.42     3116.24    171.57 o 
   2   0   6      640.14      401.79     21.52 o 
   3   0   6     1179.85     1105.31     29.02 o 
   4   0   6      153.61      123.09     16.12 o 
   5   0   6     3094.12     3420.50     67.98 o 
   6   0   6      259.65      275.19     20.79 o 
   7   0   6     6139.96     6868.79    100.20 o 
   8   0   6     2534.53     2254.27     64.36 o 
   9   0   6     5237.03     5010.38     92.63 o 
  10   0   6       93.25      108.83     15.41 o 
  11   0   6      114.38       55.39      9.75 o 
  12   0   6      886.94      936.21     35.67 o 
  13   0   6      797.51      919.25     37.45 o 
  14   0   6      101.57      123.50     11.74 o 
  15   0   6       21.12       24.48     21.30 o 
  16   0   6        4.54      -15.29     16.27 o 
  17   0   6        1.74      -16.83     16.83 o 
   1   1   6     3700.04     3416.67     86.20 o 
   2   1   6      464.14      476.90     25.59 o 
   3   1   6     4947.41     5119.69     66.37 o 
   4   1   6      260.81      303.85     14.23 o 
   5   1   6     1327.69     1356.94     46.83 o 
   6   1   6      243.53      234.20     21.35 o 
   7   1   6      438.53      388.93     36.28 o 
   8   1   6      189.75      167.40     15.11 o 
   9   1   6     1710.14     1733.33     58.35 o 
  10   1   6     1554.30     1601.06     60.04 o 
  11   1   6     2798.50     2796.65     53.31 o 
  12   1   6       29.06       38.01      9.71 o 
  13   1   6      116.67      112.87      9.99 o 
  14   1   6        3.71       12.78     11.74 o 
  15   1   6      155.00      179.10     14.98 o 
  16   1   6       81.02       75.85      7.84 o 
  17   1   6      197.22      177.53     13.87 o 
   0   2   6     1429.56     1785.48     52.20 o 
   1   2   6     3629.15     3499.94    107.97 o 
   2   2   6       36.43       10.13     10.69 o 
   3   2   6      359.17      313.69     12.84 o 
   4   2   6      233.32      262.10     10.13 o 
   5   2   6     2815.59     3060.42     65.57 o 
   6   2   6     1222.46     1282.93     47.26 o 
   7   2   6     3221.99     3160.81     71.06 o 
   8   2   6      597.77      495.23     38.05 o 
   9   2   6     2107.22     2463.55     67.39 o 
  10   2   6       20.00       12.89     29.94 o 
  11   2   6        2.27       50.28      9.30 o 
  12   2   6       99.13       93.48      9.81 o 
  13   2   6      585.70      505.61     29.99 o 
  14   2   6        2.07      -19.17     23.04 o 
  15   2   6      257.20      294.26     28.43 o 
  16   2   6       17.61       14.18     16.40 o 
  17   2   6        0.94        9.67     17.46 o 
   1   3   6     1293.81     1208.22     33.93 o 
   2   3   6        5.13       32.51     15.87 o 
   3   3   6     5137.55     5006.89    109.19 o 
   4   3   6       33.75       65.77     10.84 o 
   5   3   6     2874.74     3065.69     65.75 o 
   6   3   6      284.99      347.66     23.22 o 
   7   3   6       51.73       86.48     12.46 o 
   8   3   6      183.15      177.10     15.56 o 
   9   3   6     1990.67     1993.37     61.67 o 
  10   3   6       89.93      107.89     13.38 o 
  11   3   6     1323.49     1380.75     39.89 o 
  12   3   6       14.63       -9.81     20.54 o 
  13   3   6      351.30      384.39     30.11 o 
  14   3   6        0.10       -7.28     22.22 o 
  15   3   6      149.32      154.56     15.35 o 
  16   3   6        1.89       16.46     11.45 o 
  17   3   6      385.77      336.95     23.30 o 
   0   4   6     1708.99     1735.70     50.75 o 
   1   4   6      597.89      527.35     16.71 o 
   2   4   6       11.00       12.30      9.12 o 
   3   4   6       78.11       78.21     10.63 o 
   4   4   6      597.13      642.59     35.97 o 
   5   4   6     3886.83     3771.45     76.05 o 
   6   4   6       18.34       25.53     11.90 o 
   7   4   6     5970.21     6317.42    100.01 o 
   8   4   6      494.40      594.36     39.62 o 
   9   4   6      939.65      853.49     45.88 o 
  10   4   6       15.69        8.19     25.34 o 
  11   4   6       15.71       44.82      8.68 o 
  12   4   6        1.20      -19.35     20.25 o 
  13   4   6      229.77      280.79     25.47 o 
  14   4   6       25.29       30.35     21.71 o 
  15   4   6      414.01      438.47     21.57 o 
  16   4   6       30.21        0.14     18.39 o 
  17   4   6       14.88      -10.45     18.35 o 
   1   5   6      280.32      254.67     19.42 o 
   2   5   6      952.06      917.90     40.42 o 
   3   5   6     3718.88     3797.76     73.55 o 
   4   5   6      679.17      533.71     36.37 o 
   5   5   6     3900.94     3836.28     77.08 o 
   6   5   6       51.13       28.09     19.04 o 
   7   5   6      109.16       79.36     12.77 o 
   8   5   6       70.06      109.18     13.42 o 
   9   5   6     1226.04     1318.81     54.29 o 
  10   5   6        3.44      -20.13     20.13 o 
  11   5   6      668.17      633.25     30.94 o 
  12   5   6      367.85      364.90     26.91 o 
  13   5   6      654.75      665.29     33.16 o 
  14   5   6       12.51      -25.06     25.06 o 
  15   5   6      166.23      140.03     13.63 o 
  16   5   6       60.23       83.73      8.45 o 
   0   6   6       98.12       79.65     10.67 o 
   1   6   6     1404.44     1281.07     47.84 o 
   2   6   6      599.24      565.08     36.26 o 
   3   6   6      105.93      135.35     12.25 o 
   4   6   6      430.10      451.89     34.35 o 
   5   6   6     3780.88     4091.60     81.46 o 
   6   6   6      336.88      325.46     24.84 o 
   7   6   6     4862.38     4841.91     91.52 o 
   8   6   6       93.45       70.47     13.44 o 
   9   6   6      801.08      844.41     33.27 o 
  10   6   6       72.18       83.85      9.32 o 
  11   6   6       16.66       17.48     20.05 o 
  12   6   6        9.07      -21.88     21.88 o 
  13   6   6      310.13      301.46     28.28 o 
  14   6   6      222.07      220.86     19.40 o 
  15   6   6      452.65      480.02     24.49 o 
  16   6   6        5.00        6.24     18.04 o 
   1   7   6      483.41      534.15     37.34 o 
   2   7   6       44.85       55.08     11.25 o 
   3   7   6     2926.48     2910.21     69.10 o 
   4   7   6      343.39      311.95     24.74 o 
   5   7   6     2313.22     2640.97     68.45 o 
   6   7   6       26.07       36.04     26.19 o 
   7   7   6        2.79       38.27     29.53 o 
   8   7   6       32.73       29.57     30.39 o 
   9   7   6     1190.58     1183.84     38.23 o 
  10   7   6      160.62      152.92     12.17 o 
  11   7   6     1016.92     1005.77     39.22 o 
  12   7   6      202.10      197.75     18.86 o 
  13   7   6      308.23      292.01     20.42 o 
  14   7   6       20.91       15.82     16.75 o 
  15   7   6       86.59       86.23      8.33 o 
   0   8   6      741.43      792.78     41.97 o 
   1   8   6     1674.87     1744.60     57.83 o 
   2   8   6       40.62       -1.17     27.42 o 
   3   8   6       58.32       59.60     12.05 o 
   4   8   6      148.89      148.32     14.02 o 
   5   8   6     1399.00     1292.68     54.30 o 
   6   8   6      265.20      254.74     24.73 o 
   7   8   6     2178.51     2283.19     69.26 o 
   8   8   6       63.82       76.22      9.81 o 
   9   8   6     1132.75     1120.04     38.10 o 
  10   8   6        2.11       23.78     19.62 o 
  11   8   6        2.54       20.03     20.64 o 
  12   8   6       36.61       44.76     10.16 o 
  13   8   6      336.64      332.12     32.33 o 
  14   8   6        1.48        2.89     16.54 o 
  15   8   6      155.71      134.67     11.45 o 
   1   9   6     1772.18     1620.66     57.22 o 
   2   9   6      567.59      545.34     40.65 o 
   3   9   6     2671.30     2852.56     74.70 o 
   4   9   6      161.50      169.55     16.42 o 
   5   9   6      393.88      350.98     26.46 o 
   6   9   6       36.92       37.23      9.26 o 
   7   9   6       50.83       53.44      9.77 o 
   8   9   6       22.30      -22.98     22.98 o 
   9   9   6      754.99      773.79     37.02 o 
  10   9   6      272.89      242.07     20.13 o 
  11   9   6     1214.99     1147.73     43.79 o 
  12   9   6        0.23      -20.36     23.43 o 
  13   9   6       59.79       60.99      7.68 o 
  14   9   6        0.03       11.16     12.17 o 
   0  10   6       15.41        8.27     25.79 o 
   1  10   6      935.62      952.41     49.47 o 
   2  10   6      587.06      560.78     40.59 o 
   3  10   6      479.41      449.77     29.32 o 
   4  10   6        0.05       13.28     19.13 o 
   5  10   6      915.09      914.60     35.08 o 
   6  10   6      450.04      497.11     28.43 o 
   7  10   6     1454.10     1414.47     43.14 o 
   8  10   6       87.15      114.92     10.51 o 
   9  10   6     1648.79     1736.65     47.75 o 
  10  10   6        0.04      -23.95     23.95 o 
  11  10   6       22.40       14.49     14.88 o 
  12  10   6      209.66      196.84     14.16 o 
  13  10   6      327.81      290.94     22.43 o 
  14  10   6       62.33       62.61      8.64 o 
   1  11   6      689.87      777.71     32.56 o 
   2  11   6        6.38       18.26     20.05 o 
   3  11   6     1155.77     1098.88     38.51 o 
   4  11   6      449.70      535.27     29.19 o 
   5  11   6      449.11      494.13     29.64 o 
   6  11   6      100.32       76.67     10.47 o 
   7  11   6      142.50      123.84     11.04 o 
   8  11   6       25.85       22.14     23.35 o 
   9  11   6      599.04      565.75     34.55 o 
  10  11   6      445.20      440.86     34.26 o 
  11  11   6      916.93      937.74     30.20 o 
  12  11   6        7.60       11.25     17.36 o 
  13  11   6        8.00      -17.75     17.75 o 
   0  12   6      550.13      581.58     30.94 o 
   1  12   6     1159.63     1157.23     39.87 o 
   2  12   6       26.60       14.75     20.19 o 
   3  12   6       17.63      -19.47     22.02 o 
   4  12   6       85.18       84.67     10.53 o 
   5  12   6      600.85      568.66     32.40 o 
   6  12   6      151.21      135.39     12.83 o 
   7  12   6     1086.07     1140.92     41.73 o 
   8  12   6        2.17        5.31     24.15 o 
   9  12   6      547.39      548.17     25.87 o 
  10  12   6        8.20        9.58     18.16 o 
  11  12   6       24.51       33.14      8.11 o 
  12  12   6       93.88      102.18      9.79 o 
   1  13   6      269.23      212.74     18.72 o 
   2  13   6       48.08       64.56     10.04 o 
   3  13   6     1080.15     1153.60     41.42 o 
   4  13   6       23.37        2.91     23.91 o 
   5  13   6      463.23      386.27     32.60 o 
   6  13   6       12.25      -23.80     23.80 o 
   7  13   6        2.93       29.63     23.11 o 
   8  13   6        0.94       11.90     17.36 o 
   9  13   6      335.13      350.96     22.66 o 
  10  13   6        9.75       -1.81     17.38 o 
   0  14   6       20.50       19.56     15.12 o 
   1  14   6      220.70      218.83     18.96 o 
   2  14   6       24.13       35.01     23.60 o 
   3  14   6       25.63       11.66     23.62 o 
   4  14   6       19.94      -10.61     23.70 o 
   5  14   6      661.00      650.82     26.48 o 
   6  14   6       54.33       59.86      8.37 o 
   7  14   6      963.71      952.51     31.23 o 
   8  14   6       18.55       19.91      8.06 o 
   9  14   6      193.73      200.16     14.80 o 
   1  15   6       31.40       22.47      7.29 o 
   2  15   6       42.16       51.08      7.74 o 
   3  15   6      628.46      603.92     26.30 o 
   4  15   6      153.12      164.59     14.26 o 
   5  15   6      661.18      701.11     28.78 o 
   6  15   6        0.02      -14.36     18.51 o 
   7  15   6       25.66       31.99      8.82 o 
   0  16   6       70.59       83.22      8.09 o 
   1  16   6      162.00      149.41     13.32 o 
   2  16   6       22.13        8.45     17.22 o 
   3  16   6       24.49        5.62     18.80 o 
   4  16   6       44.68       39.57      8.64 o 
   1   0   7      533.45      663.40     36.65 o 
   2   0   7     4528.04     4331.56     79.81 o 
   3   0   7      650.20      677.04     36.45 o 
   4   0   7     1607.46     1941.71     56.50 o 
   5   0   7      400.59      402.44     33.21 o 
   6   0   7     1233.59      997.33     48.05 o 
   7   0   7       73.84      144.48     13.75 o 
   8   0   7       14.98      -12.07     27.31 o 
   9   0   7     1507.50     1663.83     62.69 o 
  10   0   7     3088.67     3284.18     59.06 o 
  11   0   7      600.81      578.56     33.96 o 
  12   0   7      205.73      162.59     15.21 o 
  13   0   7       11.03       -0.12     22.37 o 
  14   0   7      156.86      157.17     14.55 o 
  15   0   7        0.47       13.87     15.76 o 
  16   0   7      102.99      108.77      9.67 o 
   0   1   7     5155.41     5209.91     86.77 o 
   1   1   7      271.15      300.20     28.18 o 
   2   1   7     1138.76     1137.98     46.49 o 
   3   1   7      573.79      592.04     38.25 o 
   4   1   7      500.43      485.73     36.54 o 
   5   1   7      232.04      227.89     21.37 o 
   6   1   7      169.77      242.76     21.32 o 
   7   1   7      933.24      890.51     45.70 o 
   8   1   7     2152.29     2206.49     68.15 o 
   9   1   7      687.11      701.36     31.76 o 
  10   1   7       25.93       13.95     22.27 o 
  11   1   7       31.38       11.96     23.13 o 
  12   1   7      991.59      992.04     39.41 o 
  13   1   7        4.26        2.95     22.78 o 
  14   1   7      294.32      353.36     29.10 o 
  15   1   7        0.30       -8.02     16.58 o 
  16   1   7      194.21      164.13     14.57 o 
   1   2   7      937.06      831.09     40.65 o 
   2   2   7     4086.37     4377.73     80.12 o 
   3   2   7      789.90      797.26     39.80 o 
   4   2   7     2568.62     2378.62     63.52 o 
   5   2   7       43.34       54.36     11.25 o 
   6   2   7      374.40      527.54     37.50 o 
   7   2   7        8.02       14.94     27.54 o 
   8   2   7      289.59      402.92     38.40 o 
   9   2   7       14.46      -18.51     20.62 o 
  10   2   7     1787.46     1539.97     44.04 o 
  11   2   7        2.26       25.88     21.42 o 
  12   2   7      655.05      801.39     36.38 o 
  13   2   7        2.66       -4.95     22.14 o 
  14   2   7       13.91      -21.79     24.56 o 
  15   2   7       13.29        9.81     16.64 o 
  16   2   7      205.88      188.92     14.69 o 
   0   3   7     1550.29     1378.93     49.94 o 
   1   3   7      153.59      175.56     16.46 o 
   2   3   7     2849.96     3225.62     71.42 o 
   3   3   7      544.93      545.74     39.13 o 
   4   3   7      153.51      218.86     21.82 o 
   5   3   7     1039.78     1013.98     45.99 o 
   6   3   7     2414.82     2505.49     66.96 o 
   7   3   7      273.19      298.71     25.84 o 
   8   3   7      979.87      991.08     50.46 o 
   9   3   7        5.04       23.13     19.31 o 
  10   3   7        2.58        1.15     20.87 o 
  11   3   7       14.60       14.32     20.01 o 
  12   3   7      126.00      125.23     11.33 o 
  13   3   7        9.83       -7.22     21.77 o 
  14   3   7      637.78      714.33     26.09 o 
  15   3   7        2.74       10.03     17.30 o 
  16   3   7      226.12      208.01     15.76 o 
   1   4   7        1.78      -26.39     26.39 o 
   2   4   7      475.50      461.37     34.86 o 
   3   4   7      188.88      206.70     16.75 o 
   4   4   7     7286.93     7578.84    110.39 o 
   5   4   7        0.57       -1.48     25.90 o 
   6   4   7      629.74      491.49     38.93 o 
   7   4   7      205.57      177.66     16.32 o 
   8   4   7     1081.07      924.85     34.30 o 
   9   4   7       52.58       71.09      9.54 o 
  10   4   7      414.07      450.10     28.16 o 
  11   4   7       71.76       77.68      9.91 o 
  12   4   7      669.21      622.04     34.02 o 
  13   4   7       14.42      -24.19     24.19 o 
  14   4   7       43.45       50.67      7.92 o 
  15   4   7       88.19       93.87      8.80 o 
   0   5   7      238.97      333.86     32.39 o 
   1   5   7        3.38      -25.69     25.69 o 
   2   5   7     3582.40     3139.92     72.90 o 
   3   5   7       79.59       82.93     12.27 o 
   4   5   7        0.79      -16.21     28.01 o 
   5   5   7      714.00      739.04     44.66 o 
   6   5   7     3081.51     3257.03     78.68 o 
   7   5   7      260.72      269.76     19.56 o 
   8   5   7      262.54      260.53     25.18 o 
   9   5   7      221.61      201.02     16.99 o 
  10   5   7        7.62       -4.88     19.72 o 
  11   5   7      296.35      295.36     26.50 o 
  12   5   7       19.19        8.00     23.13 o 
  13   5   7       57.03       64.31     11.06 o 
  14   5   7     1081.77     1037.87     31.77 o 
  15   5   7        6.06        0.53     19.72 o 
   1   6   7      161.76      166.55     16.52 o 
   2   6   7      457.31      481.16     36.75 o 
   3   6   7     1006.13      999.28     47.38 o 
   4   6   7     5025.23     4975.60     93.84 o 
   5   6   7      207.99      243.03     20.18 o 
   6   6   7      251.99      284.15     25.39 o 
   7   6   7       43.87       49.07      9.54 o 
   8   6   7      942.87     1054.22     36.88 o 
   9   6   7      105.82      100.87      9.95 o 
  10   6   7      290.02      257.88     25.35 o 
  11   6   7      366.08      366.58     31.53 o 
  12   6   7      567.50      652.88     34.84 o 
  13   6   7       81.48       70.96      8.25 o 
  14   6   7       27.48       -4.64     18.24 o 
  15   6   7      110.37       93.97      9.30 o 
   0   7   7      513.69      393.72     34.28 o 
   1   7   7      148.27      150.85     13.18 o 
   2   7   7     1670.49     1867.21     61.75 o 
   3   7   7       20.36      -15.19     27.21 o 
   4   7   7       20.86       40.96     13.22 o 
   5   7   7      486.77      516.67     39.15 o 
   6   7   7     1554.51     1558.59     42.35 o 
   7   7   7      543.01      494.62     28.86 o 
   8   7   7      540.36      589.13     31.29 o 
   9   7   7      230.85      259.57     18.96 o 
  10   7   7        0.06       -0.88     21.77 o 
  11   7   7       72.57       79.95     10.53 o 
  12   7   7      104.66      105.55     11.49 o 
  13   7   7       20.09       19.60     17.61 o 
  14   7   7      481.71      479.62     25.95 o 
   1   8   7      261.97      260.40     23.23 o 
   2   8   7     1471.99     1343.86     55.02 o 
   3   8   7      552.31      562.40     41.37 o 
   4   8   7     1583.86     1772.39     44.57 o 
   5   8   7       21.55       13.03     19.52 o 
   6   8   7      211.43      175.46     16.75 o 
   7   8   7        5.28       27.52     18.92 o 
   8   8   7      208.98      176.49     14.70 o 
   9   8   7       28.47       -3.67     23.78 o 
  10   8   7      897.60      907.11     39.59 o 
  11   8   7       12.21       26.76     23.11 o 
  12   8   7      337.69      312.71     21.59 o 
  13   8   7        8.80       12.97     17.46 o 
  14   8   7        0.95        3.86     17.24 o 
   0   9   7     3112.89     3371.75     58.84 o 
   1   9   7      277.04      301.21     24.79 o 
   2   9   7      502.24      445.11     28.29 o 
   3   9   7      472.09      461.44     28.04 o 
   4   9   7      399.12      347.75     26.95 o 
   5   9   7      346.09      298.18     27.87 o 
   6   9   7      183.99      221.02     17.49 o 
   7   9   7      166.81      172.29     14.86 o 
   8   9   7      895.44      834.16     36.86 o 
   9   9   7       55.29       50.54     11.10 o 
  10   9   7       32.14       25.67     25.14 o 
  11   9   7        0.60        5.75     17.13 o 
  12   9   7      370.21      373.08     23.01 o 
  13   9   7        0.85       -2.38     18.18 o 
   1  10   7      118.19       98.71     10.59 o 
   2  10   7     2083.47     2113.40     50.60 o 
   3  10   7        4.75       -5.50     20.48 o 
   4  10   7      572.40      568.71     30.94 o 
   5  10   7       22.72       28.73      8.95 o 
   6  10   7      461.56      398.57     31.65 o 
   7  10   7        0.56       12.91      9.60 o 
   8  10   7        0.46      -13.40     24.19 o 
   9  10   7      238.01      226.14     19.99 o 
  10  10   7     1177.64     1219.64     32.51 o 
  11  10   7       47.96       16.21     18.43 o 
  12  10   7      153.99      163.48     15.08 o 
   0  11   7     1822.85     1698.03     47.24 o 
   1  11   7        9.32        7.76     21.69 o 
   2  11   7      386.24      431.18     31.55 o 
   3  11   7       82.13       70.23      9.87 o 
   4  11   7       40.65       29.37     23.09 o 
   5  11   7        2.82      -17.13     20.68 o 
   6  11   7      108.47       99.31     10.71 o 
   7  11   7      231.54      257.99     19.19 o 
   8  11   7     1004.62     1009.23     42.30 o 
   9  11   7      143.66      165.35     14.22 o 
  10  11   7        8.80       -9.91     18.59 o 
  11  11   7       15.47       28.81     19.41 o 
   1  12   7      155.30      190.70     17.65 o 
   2  12   7      836.84      845.55     38.38 o 
   3  12   7      261.19      321.19     27.05 o 
   4  12   7      593.93      639.04     34.53 o 
   5  12   7       33.65       21.30     22.66 o 
   6  12   7      127.61      147.72     14.39 o 
   7  12   7        1.56       14.98     11.35 o 
   8  12   7       98.03       96.08      9.36 o 
   9  12   7       69.54       86.72      8.72 o 
  10  12   7      618.10      690.37     27.51 o 
   0  13   7      490.10      543.58     33.91 o 
   1  13   7      175.19      172.15     15.00 o 
   2  13   7      370.93      373.86     30.05 o 
   3  13   7       60.95       54.96     11.39 o 
   4  13   7       59.16       40.53      8.00 o 
   5  13   7      180.06      185.00     13.96 o 
   6  13   7      446.92      441.86     23.56 o 
   7  13   7       64.74       78.25      8.31 o 
   8  13   7      207.65      184.90     15.08 o 
   9  13   7       33.14       19.43     18.18 o 
   1  14   7       27.57       -0.64     17.50 o 
   2  14   7      110.21      116.05     10.63 o 
   3  14   7      150.89      165.72     14.08 o 
   4  14   7      958.96     1028.03     31.70 o 
   5  14   7       16.70       -0.74     18.72 o 
   6  14   7       83.60       87.28      8.84 o 
   7  14   7       15.81       14.39     18.22 o 
   0  15   7       66.40       47.86      8.15 o 
   1  15   7       33.07       34.37      7.86 o 
   2  15   7      470.31      538.90     25.70 o 
   3  15   7        0.22       -9.21     19.08 o 
   4  15   7        3.34        0.78     19.52 o 
   0   0   8      216.70      242.15     23.62 o 
   1   0   8     3516.64     3856.14     82.23 o 
   2   0   8     1833.83     1807.23     57.32 o 
   3   0   8      319.38      268.08     23.61 o 
   4   0   8      237.72      282.46     24.42 o 
   5   0   8      914.32     1129.34     52.39 o 
   6   0   8     1357.83     1549.77     58.45 o 
   7   0   8      129.80      200.55     16.58 o 
   8   0   8     1366.70     1265.74     40.69 o 
   9   0   8      297.39      246.92     19.09 o 
  10   0   8       33.95       -2.09     23.09 o 
  11   0   8     1209.87     1128.12     41.28 o 
  12   0   8      162.26      144.13     13.57 o 
  13   0   8      640.11      639.93     26.73 o 
  14   0   8      307.71      278.97     22.64 o 
  15   0   8      205.23      231.98     22.02 o 
   1   1   8     1342.25     1302.86     52.43 o 
   2   1   8       12.34      -13.81     27.01 o 
   3   1   8      591.71      597.85     40.08 o 
   4   1   8     1215.80     1236.51     53.02 o 
   5   1   8      470.53      411.42     37.24 o 
   6   1   8      415.92      413.53     27.12 o 
   7   1   8      150.26      145.32     13.18 o 
   8   1   8      209.37      188.86     16.95 o 
   9   1   8     1192.33     1091.42     38.74 o 
  10   1   8      224.05      195.12     18.94 o 
  11   1   8     1176.14     1227.17     43.01 o 
  12   1   8       28.10       29.98     24.09 o 
  13   1   8       19.92       15.82     17.44 o 
  14   1   8       16.04       28.13      8.00 o 
   0   2   8      635.22      592.00     39.44 o 
   1   2   8     2486.17     2351.39     66.34 o 
   2   2   8      923.27     1152.49     49.66 o 
   3   2   8      192.34      249.43     19.07 o 
   4   2   8       18.04       42.87     12.56 o 
   5   2   8       63.16      143.35     13.54 o 
   6   2   8      375.43      341.30     25.45 o 
   7   2   8      545.46      439.70     28.54 o 
   8   2   8      156.96      178.66     17.03 o 
   9   2   8      258.30      327.62     27.54 o 
  10   2   8       22.83       27.31     21.67 o 
  11   2   8      109.27      102.65     11.31 o 
  12   2   8       40.28       32.24     23.15 o 
  13   2   8      493.83      483.12     23.77 o 
  14   2   8      253.89      230.59     22.08 o 
   1   3   8      229.06      296.42     24.06 o 
   2   3   8      370.16      391.37     25.84 o 
   3   3   8     1239.79     1246.86     50.82 o 
   4   3   8      582.79      629.86     42.79 o 
   5   3   8     1947.92     1975.53     64.74 o 
   6   3   8       12.72       30.62      8.62 o 
   7   3   8       35.72       23.29      9.21 o 
   8   3   8      162.82      168.27     13.30 o 
   9   3   8      631.34      665.86     32.81 o 
  10   3   8      260.55      252.78     19.40 o 
  11   3   8      716.49      743.62     36.32 o 
  12   3   8        5.40        8.87     21.83 o 
  13   3   8      406.16      415.39     24.00 o 
  14   3   8       15.21      -14.51     20.09 o 
   0   4   8      360.22      367.17     35.76 o 
   1   4   8     1994.48     1911.47     63.00 o 
   2   4   8      485.16      417.46     38.98 o 
   3   4   8     2988.78     2815.51     74.33 o 
   4   4   8        3.54        3.28     28.83 o 
   5   4   8       94.65       74.07      9.30 o 
   6   4   8       88.48      132.80     12.93 o 
   7   4   8      726.55      877.92     34.43 o 
   8   4   8      368.82      308.62     25.68 o 
   9   4   8        1.76       16.79      9.28 o 
  10   4   8        0.60      -12.17     21.36 o 
  11   4   8       22.25       16.97     10.06 o 
  12   4   8      305.97      302.54     22.08 o 
  13   4   8      613.19      615.87     27.14 o 
  14   4   8      140.25      138.24     12.68 o 
   1   5   8       10.77       14.82     28.15 o 
   2   5   8      213.40      251.57     23.79 o 
   3   5   8     1006.48     1075.97     36.74 o 
   4   5   8      274.29      292.92     26.35 o 
   5   5   8     2270.42     2250.63     49.85 o 
   6   5   8      126.39      107.27      9.95 o 
   7   5   8      408.49      437.68     29.35 o 
   8   5   8        4.34        0.10     19.15 o 
   9   5   8      344.55      345.10     27.20 o 
  10   5   8      384.05      391.23     30.67 o 
  11   5   8      486.64      498.41     32.50 o 
  12   5   8       86.60       99.43      9.30 o 
  13   5   8      602.44      614.47     27.12 o 
  14   5   8       68.27       62.59      9.38 o 
   0   6   8     1034.69      971.43     35.53 o 
   1   6   8      831.81      858.24     32.53 o 
   2   6   8      790.05      725.36     33.51 o 
   3   6   8     1836.43     1918.72     46.98 o 
   4   6   8       10.70        2.63     21.44 o 
   5   6   8      135.79      189.37     16.62 o 
   6   6   8      240.42      213.82     17.61 o 
   7   6   8      278.11      256.95     18.53 o 
   8   6   8      665.08      670.68     35.74 o 
   9   6   8       45.49       13.15     22.70 o 
  10   6   8       33.57       33.00     23.64 o 
  11   6   8        4.83      -17.48     17.48 o 
  12   6   8      328.98      329.90     22.80 o 
  13   6   8      513.88      468.19     26.46 o 
   1   7   8       20.82       42.23      9.28 o 
   2   7   8      158.50      164.62     13.71 o 
   3   7   8      476.71      425.76     28.37 o 
   4   7   8      609.00      528.25     29.81 o 
   5   7   8     1031.14     1049.89     38.84 o 
   6   7   8      199.90      216.42     17.61 o 
   7   7   8       73.24       80.92     10.12 o 
   8   7   8       31.70       33.74     10.14 o 
   9   7   8      412.31      436.64     31.75 o 
  10   7   8      316.84      239.28     21.26 o 
  11   7   8      384.96      373.18     22.74 o 
  12   7   8       56.39       66.35      8.50 o 
  13   7   8      153.99      206.54     20.15 o 
   0   8   8      408.28      388.33     29.46 o 
   1   8   8     1081.09     1107.95     39.43 o 
   2   8   8      558.58      564.83     31.20 o 
   3   8   8      166.10      134.43     12.05 o 
   4   8   8        1.40       11.55     20.03 o 
   5   8   8       26.00       29.76      9.19 o 
   6   8   8      291.31      302.56     28.69 o 
   7   8   8      316.31      316.24     28.59 o 
   8   8   8      157.39      158.91     14.12 o 
   9   8   8       91.98       69.14     11.41 o 
  10   8   8        6.66       12.48     17.22 o 
  11   8   8      100.52       95.57      9.46 o 
  12   8   8       26.55       20.91     19.08 o 
   1   9   8      680.70      655.38     33.75 o 
   2   9   8      151.92      140.07     13.67 o 
   3   9   8      537.35      609.13     33.24 o 
   4   9   8      522.05      500.75     31.96 o 
   5   9   8      203.04      180.14     17.16 o 
   6   9   8       17.46      -13.69     22.37 o 
   7   9   8       48.62       46.13     10.28 o 
   8   9   8      188.78      158.01     15.21 o 
   9   9   8      398.94      400.92     23.40 o 
  10   9   8       53.27       58.03      8.48 o 
  11   9   8      573.32      578.61     26.54 o 
   0  10   8        5.42       31.34     10.26 o 
   1  10   8     2040.28     2006.96     53.43 o 
   2  10   8      262.69      288.82     20.16 o 
   3  10   8      125.05      115.46     11.04 o 
   4  10   8       34.89       10.63     23.48 o 
   5  10   8      111.30       86.87     11.16 o 
   6  10   8      241.73      228.52     18.96 o 
   7  10   8      159.77      162.67     13.13 o 
   8  10   8      152.09      159.09     13.75 o 
   9  10   8      271.71      268.60     22.95 o 
  10  10   8       32.26       11.68     19.58 o 
   1  11   8      353.95      361.13     32.21 o 
   2  11   8       22.74       29.76     23.66 o 
   3  11   8      293.76      259.72     20.03 o 
   4  11   8      250.26      236.62     19.93 o 
   5  11   8      314.32      238.50     21.04 o 
   6  11   8      170.73      166.05     14.10 o 
   7  11   8      128.62      105.24      9.58 o 
   8  11   8       78.53      108.85     10.86 o 
   9  11   8      523.41      511.88     26.38 o 
   0  12   8      238.67      224.96     20.34 o 
   1  12   8      473.49      512.59     25.02 o 
   2  12   8      269.89      278.11     22.02 o 
   3  12   8       21.98       31.77      7.45 o 
   4  12   8        0.10        5.27     16.21 o 
   5  12   8        7.83       12.19     16.99 o 
   6  12   8      193.40      219.48     20.65 o 
   7  12   8      207.66      244.74     20.89 o 
   1  13   8       59.27       13.59     19.39 o 
   2  13   8      183.25      182.78     14.39 o 
   3  13   8      242.61      260.35     21.51 o 
   4  13   8      177.85      171.74     14.35 o 
   5  13   8      193.91      164.15     15.15 o 
   0  14   8      223.69      284.07     21.96 o 
   1  14   8      283.19      325.42     23.81 o 
   2  14   8      112.23      101.30      9.36 o 
   1   0   9        8.03       30.60      9.17 o 
   2   0   9      408.82      371.38     27.01 o 
   3   0   9      546.94      698.68     31.94 o 
   4   0   9       22.06       51.55      9.58 o 
   5   0   9     2257.47     2065.14     49.33 o 
   6   0   9      107.96       92.10     10.30 o 
   7   0   9       81.06       71.23     10.40 o 
   8   0   9       62.50       50.44      9.97 o 
   9   0   9      342.13      327.88     30.46 o 
  10   0   9      699.02      770.70     37.82 o 
  11   0   9      136.93      126.83     11.02 o 
  12   0   9       13.55       32.55      8.17 o 
  13   0   9      199.83      243.59     22.51 o 
   0   1   9     1385.18     1375.67     41.07 o 
   1   1   9      951.00      883.39     35.16 o 
   2   1   9       69.24       82.68      9.54 o 
   3   1   9     1089.01     1111.43     38.18 o 
   4   1   9      190.46      193.13     16.83 o 
   5   1   9      259.15      247.63     18.10 o 
   6   1   9      211.22      208.65     18.02 o 
   7   1   9      639.55      647.10     33.73 o 
   8   1   9      682.42      634.30     34.10 o 
   9   1   9        1.32       -1.97     23.07 o 
  10   1   9       26.23       31.77     10.40 o 
  11   1   9       11.11       13.83      7.49 o 
  12   1   9      160.79      165.74     14.39 o 
  13   1   9      366.76      322.99     25.55 o 
   1   2   9      178.78      209.01     17.73 o 
   2   2   9     1183.72     1201.17     40.09 o 
   3   2   9      590.20      473.12     30.10 o 
   4   2   9      336.41      304.89     26.15 o 
   5   2   9      375.29      448.32     31.20 o 
   6   2   9        1.66        7.28     14.77 o 
   7   2   9      180.52      204.13     18.51 o 
   8   2   9      116.86      145.24     14.32 o 
   9   2   9      170.79      201.87     18.92 o 
  10   2   9      513.41      481.71     32.87 o 
  11   2   9      211.20      180.28     14.28 o 
  12   2   9      270.49      302.12     21.67 o 
  13   2   9      259.24      234.47     16.79 o 
   0   3   9      972.28      886.97     35.67 o 
   1   3   9     1737.35     1731.61     45.47 o 
   2   3   9      453.15      470.17     29.36 o 
   3   3   9       56.71       70.27      9.95 o 
   4   3   9      130.21      120.51     11.27 o 
   5   3   9      237.95      271.87     18.62 o 
   6   3   9      725.13      741.92     35.31 o 
   7   3   9      331.30      286.50     20.38 o 
   8   3   9      407.56      335.00     30.05 o 
   9   3   9       54.29       85.43     10.69 o 
  10   3   9      188.72      194.54     14.10 o 
  11   3   9       94.77       99.00      9.56 o 
  12   3   9       15.33        3.63     18.30 o 
   1   4   9      518.80      457.80     28.70 o 
   2   4   9      315.95      276.65     26.60 o 
   3   4   9      337.10      390.96     28.51 o 
   4   4   9     1263.60     1326.47     42.17 o 
   5   4   9      154.39      118.69     11.78 o 
   6   4   9       21.72        6.65     21.92 o 
   7   4   9       51.73       29.45     23.97 o 
   8   4   9      173.67      172.85     15.08 o 
   9   4   9      225.48      214.41     20.77 o 
  10   4   9      251.46      272.15     21.12 o 
  11   4   9      436.84      441.39     24.63 o 
  12   4   9      447.64      403.80     25.06 o 
   0   5   9      371.39      377.16     29.44 o 
   1   5   9     1594.78     1653.72     45.76 o 
   2   5   9      514.11      480.11     29.25 o 
   3   5   9        6.65      -22.86     22.86 o 
   4   5   9       92.99       76.10     10.30 o 
   5   5   9        0.69       -6.14     20.89 o 
   6   5   9      827.80      881.01     35.69 o 
   7   5   9      114.39      143.19     12.25 o 
   8   5   9      115.57      108.93     11.72 o 
   9   5   9      343.77      323.38     21.74 o 
  10   5   9      143.73      163.81     13.85 o 
  11   5   9      183.14      181.20     14.92 o 
  12   5   9       31.50        8.80     19.27 o 
   1   6   9      544.37      550.73     32.64 o 
   2   6   9      107.00      121.47     11.88 o 
   3   6   9      473.90      488.71     30.85 o 
   4   6   9      426.67      425.59     29.78 o 
   5   6   9      187.94      184.12     14.74 o 
   6   6   9       14.35       11.61     10.77 o 
   7   6   9       64.55       53.48     10.30 o 
   8   6   9      100.43      110.88     11.37 o 
   9   6   9      260.60      219.26     20.93 o 
  10   6   9       86.21       75.58      8.74 o 
  11   6   9      595.54      640.89     27.98 o 
   0   7   9      205.14      187.98     17.96 o 
   1   7   9      995.21      938.73     39.78 o 
   2   7   9      164.59      169.62     14.37 o 
   3   7   9       97.97      109.71     10.61 o 
   4   7   9       60.15       70.14     10.16 o 
   5   7   9       51.02       70.49     10.30 o 
   6   7   9      417.46      458.53     32.25 o 
   7   7   9      317.71      237.83     19.77 o 
   8   7   9      124.15      113.86     10.47 o 
   9   7   9      133.52      135.98     11.43 o 
  10   7   9       31.79       51.12      7.96 o 
   1   8   9       93.36      103.10     11.02 o 
   2   8   9      371.33      388.99     27.75 o 
   3   8   9      368.25      379.92     30.48 o 
   4   8   9      202.07      188.28     15.62 o 
   5   8   9      284.51      280.00     27.32 o 
   6   8   9        0.40        4.43     16.21 o 
   7   8   9       59.98       42.21      7.72 o 
   8   8   9      105.29       95.63      9.32 o 
   9   8   9      146.81      168.08     14.51 o 
  10   8   9      254.69      246.80     22.95 o 
   0   9   9      980.54     1036.91     41.97 o 
   1   9   9      606.61      613.58     35.84 o 
   2   9   9       64.99       72.71     10.67 o 
   3   9   9      246.42      230.34     16.95 o 
   4   9   9      115.63      136.41     12.72 o 
   5   9   9      292.05      251.94     21.30 o 
   6   9   9      113.42      116.81      9.52 o 
   7   9   9      260.94      270.14     22.10 o 
   8   9   9      285.02      296.25     22.41 o 
   9   9   9        9.46       12.52     17.48 o 
   1  10   9        4.62       -0.64     17.75 o 
   2  10   9      529.94      508.50     24.43 o 
   3  10   9      185.49      172.05     14.55 o 
   4  10   9      140.64      136.64     11.08 o 
   5  10   9      571.45      577.47     25.95 o 
   6  10   9      116.87      114.43     11.35 o 
   7  10   9       45.91       47.88      8.43 o 
   0  11   9      576.28      487.39     25.19 o 
   1  11   9      154.63      155.73     13.96 o 
   2  11   9       68.51       71.58      8.25 o 
   3  11   9      432.91      458.24     24.49 o 
   4  11   9       12.16      -10.14     18.45 o 
   5  11   9       40.90       25.73     19.97 o 
   6  11   9      138.39      147.11     14.02 o 
   1  12   9       22.79       24.56     17.91 o 
   2  12   9      182.52      219.31     20.93 o 
   3  12   9      211.51      222.00     21.98 o 
   0   0  10       33.50        6.09     22.96 o 
   1   0  10        3.54       24.01     20.56 o 
   2   0  10      661.50      611.26     33.57 o 
   3   0  10        7.85       29.41     22.06 o 
   4   0  10        0.93      -10.55     22.20 o 
   5   0  10        8.21       38.35     10.34 o 
   6   0  10     1747.69     1849.57     52.35 o 
   7   0  10      456.44      486.37     23.75 o 
   8   0  10      394.98      378.57     23.61 o 
   9   0  10      103.12      107.21      9.38 o 
  10   0  10       13.96        5.36     17.34 o 
   1   1  10       49.77       30.08     10.10 o 
   2   1  10      155.58      163.36     14.45 o 
   3   1  10       49.65       67.31     10.04 o 
   4   1  10     1402.55     1471.50     46.38 o 
   5   1  10       80.64       78.66     11.04 o 
   6   1  10      112.45      124.18     11.96 o 
   7   1  10        6.73       -9.40     17.73 o 
   8   1  10      327.19      374.81     23.34 o 
   9   1  10      104.63      107.86      9.65 o 
  10   1  10      189.05      223.99     20.75 o 
   0   2  10      363.69      339.56     26.07 o 
   1   2  10      315.25      301.97     27.34 o 
   2   2  10      109.25      150.96     13.85 o 
   3   2  10       16.94       26.51     22.78 o 
   4   2  10      474.68      525.69     33.42 o 
   5   2  10      142.12      138.90     12.09 o 
   6   2  10     1437.89     1429.24     47.74 o 
   7   2  10      307.38      339.63     22.23 o 
   8   2  10      547.94      628.15     26.30 o 
   9   2  10      135.48      125.29     11.25 o 
  10   2  10       91.15      100.54      9.69 o 
   1   3  10       86.64       84.88     10.49 o 
   2   3  10     1045.16     1046.81     42.67 o 
   3   3  10      194.59      237.19     18.66 o 
   4   3  10      663.98      666.74     35.78 o 
   5   3  10      108.48       83.75     11.62 o 
   6   3  10      110.30      148.54     13.85 o 
   7   3  10       26.82       36.77      7.92 o 
   8   3  10      122.24      118.80     11.57 o 
   9   3  10       14.84       29.08      8.11 o 
  10   3  10      466.31      457.81     25.74 o 
   0   4  10     1177.56     1214.99     43.68 o 
   1   4  10      202.47      207.56     18.33 o 
   2   4  10       60.63       33.92     10.42 o 
   3   4  10        0.89       -1.05     22.49 o 
   4   4  10      235.93      220.37     18.98 o 
   5   4  10      150.68      152.14     15.15 o 
   6   4  10      374.17      439.71     23.11 o 
   7   4  10      361.15      394.36     22.46 o 
   8   4  10     1009.06      981.55     30.53 o 
   9   4  10      295.09      308.10     23.73 o 
   1   5  10       61.35       84.53     10.90 o 
   2   5  10     1008.61     1053.75     41.19 o 
   3   5  10      169.66      158.58     14.63 o 
   4   5  10      137.50      128.76     12.50 o 
   5   5  10       39.00       43.55      7.53 o 
   6   5  10      229.98      207.13     14.16 o 
   7   5  10        5.96       18.59     16.66 o 
   8   5  10        7.19        1.87     17.69 o 
   9   5  10        7.80       -5.01     19.29 o 
   0   6  10      972.87      980.63     39.86 o 
   1   6  10       26.71        6.77     23.19 o 
   2   6  10       19.17       14.32     22.57 o 
   3   6  10       19.21       -3.26     15.88 o 
   4   6  10      227.47      239.56     20.13 o 
   5   6  10       59.81       69.69      7.90 o 
   6   6  10      285.86      217.60     21.30 o 
   7   6  10       65.91       71.39      8.37 o 
   8   6  10      938.76      943.71     33.00 o 
   1   7  10       13.65       21.16     15.94 o 
   2   7  10      503.90      544.38     24.28 o 
   3   7  10       39.20       43.01      7.90 o 
   4   7  10      325.01      287.50     21.59 o 
   5   7  10       21.83      -12.17     17.71 o 
   6   7  10      127.35      138.63     11.76 o 
   7   7  10        0.52       24.54     17.52 o 
   0   8  10      247.20      264.84     21.16 o 
   1   8  10       90.10       90.87      9.01 o 
   2   8  10       66.44       48.64      7.92 o 
   3   8  10        3.37      -17.81     17.81 o 
   4   8  10      219.73      158.32     15.21 o 
   5   8  10       67.31       73.10      8.54 o 
   6   8  10      758.83      856.61     29.95 o 
   1   9  10       48.86       45.21      8.09 o 
   2   9  10      247.65      234.78     15.19 o 
   3   9  10       81.99       73.43      8.70 o 
   4   9  10      716.05      754.24     28.21 o 
   5   9  10       40.31       50.30      8.89 o 
   0  10  10       75.44       84.41      8.17 o 
   1  10  10       80.14       82.29      8.13 o 
   2  10  10      262.59      250.68     21.53 o 
   1   0  11       14.21       17.46      7.24 o 
   2   0  11      219.14      233.99     19.85 o 
   3   0  11      557.84      635.23     26.46 o 
   4   0  11       36.25       11.84     18.20 o 
   5   0  11      622.59      574.61     26.77 o 
   6   0  11        6.94       28.24      8.29 o 
   7   0  11        4.88       18.51     18.02 o 
   0   1  11        0.21      -16.15     16.15 o 
   1   1  11      178.22      160.76     13.85 o 
   2   1  11      146.90      163.32     14.00 o 
   3   1  11       15.69       37.76      7.74 o 
   4   1  11       48.49       50.05      8.37 o 
   5   1  11      545.00      583.45     26.23 o 
   6   1  11        7.33       26.04     17.71 o 
   7   1  11      475.53      483.97     25.54 o 
   1   2  11      240.65      241.22     20.52 o 
   2   2  11       15.58       12.19     16.58 o 
   3   2  11      931.01      913.58     30.25 o 
   4   2  11       90.75      107.74      9.85 o 
   5   2  11      370.17      378.86     24.47 o 
   6   2  11        0.52       19.41      7.96 o 
   0   3  11      133.42      110.21     10.73 o 
   1   3  11      543.08      537.92     25.09 o 
   2   3  11      134.51      141.93     13.54 o 
   3   3  11       27.55       34.45      7.98 o 
   4   3  11       14.20      -10.88     17.79 o 
   5   3  11      380.81      355.26     24.22 o 
   6   3  11       19.99       13.52     19.25 o 
   1   4  11      427.66      378.67     23.56 o 
   2   4  11       29.80       42.75      8.06 o 
   3   4  11      637.68      630.07     27.90 o 
   4   4  11       17.92        5.97     18.49 o 
   5   4  11      284.97      229.94     21.63 o 
   0   5  11      158.24      150.37     14.06 o 
   1   5  11      378.06      381.51     23.54 o 
   2   5  11       39.50       57.87      8.21 o 
   3   5  11       79.53       93.25      9.30 o 
   4   5  11        0.97       -3.08     17.79 o 
   1   6  11      299.63      305.39     22.86 o 
   2   6  11        3.09       -5.54     17.44 o 
   3   6  11      363.43      334.03     24.20 o 
                                                 
